# Supplementary material for: The Molecular and Spatial Epidemiology of Typhoid Fever in Rural Cambodia
Source: PLoS Negl Trop Dis. 2016 Jun 22;10(6):e0004785. doi: 10.1371/journal.pntd.0004785 (PMC4917249; doi:10.1371/journal.pntd.0004785)
Supplement: S1 Table — (XLS) [file pntd.0004785.s001.xls]

## Sheet: case_2007_2014_metadata_final.c
Patient_ID	Age(years)	Sex	Date admitted	Date of specimen	Date discharged	Year of isolation	Province	District	Commune	Commune_code	Longtitude	latitude	major_lineages	sublineages	IncH1 plasmid	gyrA_mutation	AMP	CHL	SXT	Na	AZI_MIC	CIP_MIC	LaneIDs	Accession Number
1	9.33151	Female	2007-02-05	2007-02-04	2007-02-08	2007	Siem Reap	Siem Reab	Sala Kamraeuk	171004	103.867	13.3456	I	I	0	D538N	S	S	S	I	8	0.094	10209_5#3	ERR340759
2	13.6493	Female	2010-07-23	2010-07-23	2010-07-29	2010	Siem Reap	Angkor Chum	Nokor Pheas	170105	103.719	13.6242	II	II	1	D538N	R	R	R	S	12	0.016	10607_2#53	ERR360845
3	14.7562	Male	2007-01-29	2007-01-29	2007-02-02	2007	Siem Reap	Angkor Chum	Ta Saom	170107	103.678	13.6712	II	II	1	D538N	R	R	R	S	8	0.012	10209_5#2	ERR340758
4	11.989	Female	2007-12-03	2007-12-05	2007-12-10	2007	Siem Reap	Siem Reab	Sala Kamraeuk	171004	103.867	13.3456	II	II	0	D87Y,D538N	S	S	S	R	16	0.19	10209_5#18	ERR340774
5	7.08219	Female	2007-02-17	2007-02-17	2007-03-08	2007	Banteaymeanchey	O Chrauv	Poipet	11002	102.66	13.643	III	IIIa	1	S83F,D538N	R	R	R	R	8	0.19	10209_5#4	ERR340760
6	1.49041	Female	2011-08-27	2011-08-27	2011-08-30	2011	Battambang	Samlaut	Chamlorng Kuoy	20907	102.859	12.5831	III	IIIa	1	S83F,D538N	R	R	R	0	0	0	10607_1#74	ERR360770
7	14.6932	Female	2012-02-08	2012-02-10	2012-02-13	2012	Kampong Cham	Cheung Prey	Khnaor Dambang	30301	105.014	12.0188	III	IIIa	1	S83F,D538N	R	R	R	0	0	0	9870_8#72	ERR319473
8	3.79178	Female	2011-02-13	2011-02-13	2011-02-23	2011	Kampong Chhnang	Kampong Chhnan	Khsam	40304	104.661	12.2798	III	IIIa	1	S83F,D538N	R	R	R	0	12	0.25	9870_8#44	ERR319445
9	12.7151	Male	2011-09-19	2011-09-20	2011-10-25	2011	Kampong Thom	Stoeng Sen	Ou Kanthor	60304	104.816	12.6671	III	IIIa	1	S83F,D538N	R	R	R	0	0	0	10607_1#77	ERR360773
10	13.7452	Male	2010-07-08	2010-07-07	2010-07-16	2010	Kampong Thom	Stoeng Sen	Srayov	60310	104.859	12.5966	III	IIIa	1	S83F,D538N	R	R	R	R	12	0.25	10608_2#9	ERR360952
11	4.18082	Female	2009-04-08	2009-04-08	2009-04-14	2009	Siem Reap	Siem Reab	Siem Reab	171009	103.844	13.2773	III	IIIa	0	S83F,D538N	S	S	S	R	12	0.25	9870_8#15	ERR319416
12	13.2027	Female	2011-04-23	2011-04-23	2011-05-02	2011	Siem Reap	Siem Reab	Sla Kram	171001	103.886	13.3676	III	IIIa	0	S83F,D538N	S	S	S	S	8	0.008	9870_8#58	ERR319459
13	#N/A	#N/A	#N/A	#N/A	#N/A	2010	Banteaymeanchey	Preah Netr Preah	Prasat	10404	103.366	13.4579	III	IIIb	1	S83F,D538N	R	R	R	R	12	0.38	10607_1#58	ERR360754
14	5.90959	Female	2010-04-03	2010-04-03	2010-04-12	2010	Banteaymeanchey	Preah Netr Preah	Rohal	10406	103.238	13.5931	III	IIIb	1	S83F,D538N	R	R	R	R	16	0.38	9870_8#24	ERR319425
15	9.77808	Female	2010-10-10	2010-10-10	2010-10-13	2010	Banteaymeanchey	Preah Netr Preah	Tuek Chour	10408	103.37	13.6205	III	IIIb	1	S83F,D538N	R	R	R	R	12	0.25	10608_2#13	ERR360956
16	11.7041	Female	2010-06-16	2010-06-16		2010	Siem Reap	Angkor Chum	Kouk Doung	170103	103.792	13.7012	III	IIIb	1	S83F,D538N	R	R	R	R	8	0.25	9870_8#38	ERR319439
17	8.09589	Male	2010-12-21	2010-12-21	2010-12-30	2010	Siem Reap	Banteay Srei	Tbaeng	170306	104.039	13.5525	III	IIIb	1	S83F,D538N	R	R	R	R	12	0.25	10607_2#54	ERR360846
18	14.0904	Female	2010-05-05	2010-05-05	2010-05-19	2010	Siem Reap	Banteay Srei	Tbaeng	170306	104.039	13.5525	III	IIIb	1	S83F,D538N	R	R	R	R	12	0.25	9870_8#33	ERR319434
19	4.6274	Male	2010-06-07	2010-06-07	2010-06-23	2010	Siem Reap	Kralanh	Krouch Kor	170604	103.588	13.7035	III	IIIb	1	S83F,D538N	R	R	R	R	8	0.25	9870_8#36	ERR319437
20	13.3014	Female	2010-06-26	2010-06-26		2010	Siem Reap	Kralanh	Krouch Kor	170604	103.588	13.7035	III	IIIb	1	S83F,D538N	R	R	R	R	12	0.25	9870_8#40	ERR319441
21	12.189	Female	2010-04-19	2010-04-19	2010-04-29	2010	Siem Reap	Prasat Bakong	Bakong	170902	103.991	13.355	III	IIIb	1	S83F,D538N	R	R	R	R	12	0.25	9870_8#28	ERR319429
22	1.55342	Female	2012-09-04	2012-09-04		2012	Siem Reap	Siem Reab	Kouk Chak	171003	103.842	13.4293	III	IIIb	0	S83F,D538N	S	S	S	R	12	0.5	10607_1#96	ERR360792
23	1.27671	Female	2010-03-25	2010-03-25	2010-03-29	2010	Siem Reap	Siem Reab	Kouk Chak	171003	103.842	13.4293	III	IIIb	0	S83F,D538N	S	S	S	R	0	0.5	9870_8#22	ERR319423
24	12.5288	Female	2010-03-18	2010-03-18	2010-03-24	2010	Siem Reap	Siem Reab	Nokor Thum	171005	103.889	13.4238	III	IIIb	1	S83F,D538N	R	R	R	R	8	0.25	9870_8#21	ERR319422
25	10.1699	Male	2010-04-12	2010-04-12		2010	Siem Reap	Siem Reab	Siem Reab	171009	103.844	13.2773	III	IIIb	1	S83F,D538N	R	R	R	R	16	0.25	9870_8#26	ERR319427
26	7.81918	Male	2010-05-03	2010-05-03		2010	Siem Reap	Siem Reab	Siem Reab	171009	103.844	13.2773	III	IIIb	0	S83F,D538N	S	S	S	R	12	0.38	9870_8#31	ERR319432
27	7.38356	Male	2010-06-12	2010-06-12	2010-06-17	2010	Siem Reap	Svay Leu	Boeng Mealea	171301	104.281	13.4521	III	IIIb	0	S83F,D538N	R	R	R	R	12	0.19	9870_8#37	ERR319438
28	10.7397	Male	2011-05-31	2011-05-31	2011-06-05	2011	Banteaymeanchey	Mongkol Borei	Koy Maeng	10205	103.101	13.5506	III	IIIc	1	S83F,D538N	R	R	R	0	0	0	9870_8#62	ERR319463
29	11.7671	Male	2011-04-15	2011-04-15	2011-04-23	2011	Banteaymeanchey	Preah Netr Preah	Chob Veari	10402	103.168	13.6631	III	IIIc	1	S83F,D538N	R	R	R	0	0	0	9870_8#53	ERR319454
30	7.92603	Female	2011-06-14	2011-06-14	2011-06-17	2011	Banteaymeanchey	Preah Netr Preah	Phnum Lieb	10403	103.297	13.5201	III	IIIc	1	S83F,D538N	R	R	R	0	0	0	9870_8#65	ERR319466
31	1.86301	Male	2011-06-30	2011-06-30	2011-07-10	2011	Banteaymeanchey	Preah Netr Preah	Phnum Lieb	10403	103.297	13.5201	III	IIIc	1	S83F,D538N	R	R	R	0	0	0	9870_8#69	ERR319470
32	7.09041	Male	2011-04-08	2011-04-09	2011-04-05	2011	Battambang	Phnom Preuk	Pech Chenda	21102	102.538	13.2685	III	IIIc	1	S83F,D538N	R	R	R	0	0	0	10607_1#62	ERR360758
33	12.2959	Female	2011-04-20	2011-04-20	2011-05-07	2011	Siem Reap	Angkor Chum	Char Chhuk	170101	103.624	13.6637	III	IIIc	0	S83F,D538N	S	S	S	S	6	0.006	9870_8#56	ERR319457
34	5.12329	Female	2012-11-12	2012-11-12	2012-11-30	2012	Siem Reap	Chi Kreng	Anlong Samnar	170401	104.229	12.9454	III	IIIc	1	S83F,D538N	R	R	R	R	12	0.38	10608_2#68	ERR361000
35	9.13425	Female	2011-04-21	2011-04-21	2011-04-28	2011	Siem Reap	Kralanh	Chonloas Dai	170601	103.47	13.6413	III	IIIc	1	S83F,D538N	R	R	R	0	0	0	9870_8#57	ERR319458
36	16.1973	Male	2011-04-11	2011-04-11	2011-04-18	2011	Siem Reap	Kralanh	Kralanh	170603	103.432	13.5567	III	IIIc	1	S83F,D538N	R	R	R	0	0	0	9870_8#51	ERR319452
37	7.70685	Male	2011-05-19	2011-05-19	2011-05-24	2011	Siem Reap	Puok	Doun Kaev	170702	103.774	13.4782	III	IIIc	1	S83F,D538N	R	R	R	0	0	0	10607_1#70	ERR360766
38	6.89041	Male	2011-04-25	2011-04-25		2011	Siem Reap	Puok	Kaev Poar	170704	103.716	13.321	III	IIIc	1	S83F,D538N	R	R	R	R	12	0.38	9870_8#59	ERR319460
39	14.1562	Male	2011-07-05	2011-07-05		2011	Siem Reap	Puok	Prey Chruk	170711	103.543	13.5031	III	IIIc	1	S83F,D538N	R	R	R	0	0	0	9870_8#70	ERR319471
40	5.58356	Male	2011-12-03	2011-12-03	2011-12-12	2011	Siem Reap	Puok	Trei Nhoar	170715	103.706	13.5745	III	IIIc	1	S83F,D538N	R	R	R	0	0	0	10608_2#19	ERR360962
41	11.1534	Female	2011-02-17	2011-02-17	2011-02-27	2011	Siem Reap	Puok	Tuek Vil	171013	103.807	13.4132	III	IIIc	1	S83F,D538N	R	R	R	0	12	0.38	9870_8#45	ERR319446
42	5.49041	Male	2011-03-02	2011-03-02	2011-03-09	2011	Siem Reap	Puok	Yeang	170716	103.624	13.5633	III	IIIc	1	S83F,D538N	R	R	R	0	12	0.38	9870_8#47	ERR319448
43	7.04658	Female	2012-06-20	2012-06-20		2012	Siem Reap	Siem Reab	Chong Khnies	171007	103.83	13.1759	III	IIIc	1	S83F,D538N	R	R	R	R	6	0.38	10608_2#52	ERR360988
44	8.66301	Female	2011-02-23	2011-02-23	2011-03-01	2011	Siem Reap	Siem Reab	Sla Kram	171001	103.886	13.3676	III	IIIc	1	S83F,D538N	R	R	R	R	12	0.5	9870_8#46	ERR319447
45	11.126	Female	2009-12-25	2009-12-25		2009	Siem Reap	Siem Reab	Svay Dangkum	171002	103.822	13.311	III	IIIc	0	S83F,D538N	S	S	S	R	12	0.38	10607_1#50	ERR360746
46	5.70411	Male	2011-04-18	2011-04-18	2011-04-29	2011	Siem Reap	Sotr Nikom	Popel	171108	104.164	13.3928	III	IIIc	1	S83F,D538N	R	R	R	0	0	0	9870_8#54	ERR319455
47	5.11233	Female	2008-06-12	2008-06-13		2008	Banteaymeanchey	O Chrauv	Nimitt	11001	102.66	13.643	IV	IVa	0	S83F,D538N	S	S	S	R	16	0.5	10607_1#45	ERR360741
48	14.1123	Female	2008-04-11	2008-04-11	2008-04-17	2008	Oddar Meanchey	Anlong Veng	Anlong Veng	220101	104.153	14.2405	IV	IVa	0	S83F,D538N	S	S	S	R	12	0.38	9870_8#9	ERR319410
49	12.2027	Female	2008-04-16	2008-04-16	2008-04-30	2008	Siem Reap	Siem Reab	Kouk Chak	171003	103.842	13.4293	IV	IVa	0	S83F,D538N	S	S	S	R	12	0.25	10209_5#11	ERR340767
50	9.11233	Female	2008-04-10	2008-04-12	2008-04-17	2008	Siem Reap	Siem Reab	Kouk Chak	171003	103.842	13.4293	IV	IVa	0	S83F,D538N	S	S	S	S	8	0.008	9870_8#10	ERR319411
51	5.73425	Male	2008-04-20	2008-04-20		2008	Siem Reap	Siem Reab	Svay Dangkum	171002	103.822	13.311	IV	IVa	1	S83F,D538N	R	R	R	R	12	0.19	10608_1#2	ERR360890
52	8.46301	Male	2008-03-24	2008-03-24	2008-03-29	2008	Siem Reap	Siem Reab	Svay Dangkum	171002	103.822	13.311	IV	IVa	0	S83F,D538N	S	R	S	R	16	0.5	9870_8#5	ERR319406
53	10.3945	Male	2010-09-24	2010-09-24	2010-10-08	2010	Banteaymeanchey	O Chrauv	Changha	10501	102.893	13.6474	IV	IV	1	S83F,D538N	R	R	R	R	12	0.38	10608_2#12	ERR360955
54	13.1562	Male	2008-06-27	2008-06-27	2008-07-02	2008	Banteaymeanchey	Preah Netr Preah	Prasat	10404	103.366	13.4579	IV	IV	1	S83F,D538N	R	R	R	R	12	0.38	10607_1#46	ERR360742
55	1.80548	Male	2008-04-13	2008-04-13	2008-05-01	2008	Banteaymeanchey	Preah Netr Preah	Prasat	10404	103.366	13.4579	IV	IV	1	S83F,D538N	R	R	R	R	12	0.38	10608_1#1	ERR360889
56	5.52329	Female	2008-08-18	2008-08-18	2008-09-08	2008	Battambang	ek Phnum	Kaoh Chiveang	20507	103.611	13.2113	IV	IV	1	S83F,D538N	R	R	R	R	16	0.25	10607_1#47	ERR360743
57	11.6712	Female	2009-03-06	2009-03-06		2009	Kampong Cham	Chamkar Leu	Bos Khnaor	30201	105.336	12.1702	IV	IV	1	S83F,D538N	R	R	R	R	16	0.5	9870_8#14	ERR319415
58	2.03288	Male	2007-01-21	2007-01-21	2007-02-02	2007	Kampong Thom	Stoung	Banteay Stoung	60801	104.634	12.9439	IV	IV	1	S83F,D538N	R	R	R	R	12	0.5	10209_5#1	ERR340757
59	12.1534	Male	2008-07-05	2008-07-05	2008-07-10	2008	Kampong Thom	Stoeng Sen	Achar Leak	60309	104.904	12.7279	IV	IV	1	S83F,D538N	R	R	R	R	12	0.5	10608_2#7	ERR360950
60	5.0137	Female	2007-08-05	2007-07-09	2007-08-10	2007	Pursat	Bakan	Me Tuek	150104	103.782	12.8033	IV	IV	1	S83F,D538N	R	R	R	R	16	0.38	10209_5#14	ERR340770
61	4.45205	Male	2012-10-16	2012-10-15	2012-10-29	2012	Pursat	Bakan	Me Tuek	150104	103.782	12.8033	IV	IV	1	S83F,D538N	R	R	R	R	0	0.38	10608_2#67	ERR360999
62	12.8466	Male	2008-04-16	2008-04-16	2008-04-23	2008	Siem Reap	Angkor Chum	Srae Khvav	170106	103.672	13.7937	IV	IV	1	S83F,D538N	R	R	R	R	12	0.5	10607_1#43	ERR360739
63	5.95616	Female	2007-04-25	2007-04-25	2007-04-28	2007	Siem Reap	Chi Kreng	Anlong Samnar	170401	104.229	12.9454	IV	IV	1	S83F,D538N	R	R	R	R	12	0.38	10209_5#10	ERR340766
64	12.9808	Female	2007-04-02	2007-04-02	2007-04-11	2007	Siem Reap	Chi Kreng	Anlong Samnar	170401	104.229	12.9454	IV	IV	1	S83F,D538N	R	R	R	R	12	0.38	10209_5#5	ERR340761
65	11.9288	Male	2009-05-14	2009-05-14	2009-05-24	2009	Siem Reap	Chi Kreng	Anlong Samnar	170401	104.229	12.9454	IV	IV	1	S83F,D538N	R	R	R	R	12	0.5	9870_8#18	ERR319419
66	14.8384	Male	2010-04-30	2010-04-30		2010	Siem Reap	Chi Kreng	Chi Kraeng	170402	104.254	13.0749	IV	IV	0	S83F,D538N	S	S	S	0	12	0.5	9870_8#30	ERR319431
67	6.03836	Female	2007-11-28	2007-11-28	2007-11-29	2007	Siem Reap	Kralanh	Sambuor	170606	103.446	13.4332	IV	IV	1	S83F,D538N	R	R	R	R	12	0.38	10209_5#16	ERR340772
68	4.86301	Male	2008-04-12	2008-04-12	2008-04-17	2008	Siem Reap	Kralanh	Sambuor	170606	103.446	13.4332	IV	IV	1	S83F,D538N	R	R	R	R	12	0.38	10607_1#42	ERR360738
69	2.40822	Male	2008-05-02	2008-05-02	2008-05-16	2008	Siem Reap	Kralanh	Sambuor	170606	103.446	13.4332	IV	IV	1	S83F,D538N	R	R	R	R	12	0.38	10607_1#44	ERR360740
70	8.0137	Male	2008-03-05	2008-03-07	2008-03-15	2008	Siem Reap	Kralanh	Sambuor	170606	103.446	13.4332	IV	IV	1	S83F,D538N	R	R	R	R	16	0.38	9870_8#4	ERR319405
71	9.99452	Female	2008-04-08	2008-04-10	2008-04-17	2008	Siem Reap	Kralanh	Sambuor	170606	103.446	13.4332	IV	IV	1	S83F,D538N	R	R	R	R	16	0.5	9870_8#8	ERR319409
72	4.26027	Male	2009-11-04	2009-11-04	2009-11-16	2009	Siem Reap	Siem Reab	Chong Khnies	171007	103.83	13.1759	IV	IV	1	S83F,D538N	R	R	R	R	0	0.25	10607_1#48	ERR360744
73	5.11781	Female	2008-02-09	2008-02-12	2008-03-05	2008	Siem Reap	Siem Reab	Sambuor	171008	103.793	13.3007	IV	IV	1	S83F,D538N	R	R	R	R	12	0.38	9870_8#2	ERR319403
74	15.2	Female	2010-04-12	2010-04-12		2010	Siem Reap	Siem Reab	Srangae	171010	103.777	13.3032	IV	IV	1	S83F,D538N	R	R	R	R	8	0.38	9870_8#27	ERR319428
75	12.0137	Male	2007-06-22	2007-06-22		2007	Siem Reap	Sotr Nikom	Dan Run	171103	104.088	13.1829	IV	IV	1	S83F,D538N	R	R	R	R	12	0.38	10209_5#12	ERR340768
76	15.0767	Female	2008-05-02	2008-05-02	2008-05-10	2008	Siem Reap	Sotr Nikom	Dan Run	171103	104.088	13.1829	IV	IV	1	S83F,D538N	R	R	R	R	12	0.38	10608_2#4	ERR360948
77	2.4137	Female	2007-11-15	2007-11-14	2007-11-24	2007	Siem Reap	Sotr Nikom	Kampong Khleang	171104	104.142	13.0468	IV	IV	1	S83F,D538N	R	R	R	R	16	0.38	10209_5#15	ERR340771
78	4.54247	Female	2007-11-28	2007-11-28	2007-12-01	2007	Siem Reap	Sotr Nikom	Kampong Khleang	171104	104.142	13.0468	IV	IV	1	S83F,D538N	R	R	R	R	12	0.38	10209_5#17	ERR340773
79	#N/A	#N/A	#N/A	#N/A	#N/A	2007	Siem Reap	Sotr Nikom	Kampong Khleang	171104	104.142	13.0468	IV	IV	1	S83F,D538N	R	R	R	R	12	0.5	10209_5#19	ERR340775
80	0.627397	Male	2007-03-24	2007-03-24	2007-03-29	2007	Siem Reap	Sotr Nikom	Kampong Khleang	171104	104.142	13.0468	IV	IV	1	S83F,D538N	R	R	R	R	12	0.38	10209_5#7	ERR340763
81	3.21096	Female	2008-04-22	2008-04-22	2008-05-10	2008	Siem Reap	Sotr Nikom	Kampong Khleang	171104	104.142	13.0468	IV	IV	1	S83F,D538N	R	R	R	R	16	0.38	10608_1#3	ERR360891
82	3.23288	Male	2008-02-04	2008-02-04	2008-02-26	2008	Siem Reap	Sotr Nikom	Kampong Khleang	171104	104.142	13.0468	IV	IV	1	S83F,D538N	R	R	R	R	12	0.5	9870_8#1	ERR319402
83	6.13973	Male	2008-02-29	2008-02-29	2008-03-07	2008	Banteaymeanchey	Preah Netr Preah	Prasat	10404	103.366	13.4579	IV	IV	1	S83F,D538N	R	R	R	R	16	0.38	9870_8#3	ERR319404
84	5.24658	Female	2010-05-04	2010-05-05	2012-05-28	2010	Banteaymeanchey	Preah Netr Preah	Prasat	10404	103.366	13.4579	IV	IV	1	S83F,D538N	NA	NA	NA	NA	NA	NA	9870_8#32	ERR319433
85	4.07671	Male	2009-01-04	2009-01-04	2009-01-24	2009	Siem Reap	Kralanh	Sambuor	170606	103.446	13.4332	IV	IV	1	S83F,D538N	R	R	R	R	16	0.38	9870_8#11	ERR319412
86	6.61918	Female	2009-01-15	2009-01-15	2009-01-30	2009	Siem Reap	Kralanh	Sambuor	170606	103.446	13.4332	IV	IV	1	S83F,D538N	R	R	R	R	16	0.38	9870_8#12	ERR319413
87	14.6575	Male	2010-04-06	2010-04-06	2010-04-14	2010	Banteaymeanchey	Preah Netr Preah	Tuek Chour	10408	103.37	13.6205	IV	IVb	1	S83F,D538N	R	R	R	R	16	0.5	9870_8#25	ERR319426
88	3.33973	Female	2010-07-06	2010-07-06	2010-07-20	2010	Battambang	ek Phnum	Kaoh Chiveang	20507	103.611	13.2113	IV	IVb	1	S83F,D538N	R	R	R	R	8	0.38	10607_1#52	ERR360748
89	2.56438	Female	2011-05-02	2011-05-02		2011	Battambang	ek Phnum	Kaoh Chiveang	20507	103.611	13.2113	IV	IVb	1	S83F,D538N	R	R	R	0	0	0	10607_1#65	ERR360761
90	5.62466	Female	2011-09-19	2011-09-19	2011-09-25	2011	Battambang	ek Phnum	Kaoh Chiveang	20507	103.611	13.2113	IV	IVb	1	S83F,D538N	R	R	R	0	0	0	10607_1#76	ERR360772
91	6.76986	Female	2008-05-13	2008-05-13	2008-05-21	2008	Battambang	ek Phnum	Kaoh Chiveang	20507	103.611	13.2113	IV	IVb	1	S83F,D538N	R	R	R	R	16	0.38	10608_2#5	ERR360949
92	1.88493	Female	2009-07-06	2009-07-06	2009-07-09	2009	Battambang	ek Phnum	Kaoh Chiveang	20507	103.611	13.2113	IV	IVb	0	S83F,D538N	S	S	S	R	16	0.38	9870_8#19	ERR319420
93	1.24658	Male	2010-06-03	2010-06-03	2010-06-04	2010	Battambang	ek Phnum	Kaoh Chiveang	20507	103.611	13.2113	IV	IVb	1	S83F,D538N	R	R	R	R	8	0.38	9870_8#35	ERR319436
94	4.06575	Male	2011-06-24	2011-06-24	2011-07-09	2011	Battambang	ek Phnum	Kaoh Chiveang	20507	103.611	13.2113	IV	IVb	1	S83F,D538N	R	R	R	0	0	0	9870_8#68	ERR319469
95	5.66849	Male	2008-04-09	2008-04-09	2008-04-20	2008	Battambang	ek Phnum	Kaoh Chiveang	20507	103.611	13.2113	IV	IVb	1	S83F,D538N	R	R	R	R	12	0.5	9870_8#7	ERR319408
96	#N/A	#N/A	#N/A	#N/A	#N/A	2012	Battambang	ek Phnum	Kaoh Chiveang	20507	103.611	13.2113	IV	IVb	1	S83F,D538N	NA	NA	NA	NA	NA	NA	9870_8#75	ERR319476
97	11.5562	Female	2012-05-18	2012-05-20	2012-05-28	2012	Battambang	ek Phnum	Kaoh Chiveang	20507	103.611	13.2113	IV	IVb	1	S83F,D538N	R	R	R	R	0	0	9870_8#83	ERR319484
98	5.89863	Male	2011-08-28	2011-08-28	2011-09-03	2011	Battambang	ek Phnum	Prey Chas	20506	103.393	13.3048	IV	IVb	0	S83F,D538N	R	R	R	0	0	0	10607_1#75	ERR360771
99	12.0795	Male	2012-04-09	2012-04-09	2012-04-17	2012	Preah Vihear	Kulen	Srayang	130406	104.511	13.7603	IV	IVb	1	S83F,D538N	R	R	R	0	0	0	9870_8#74	ERR319475
100	6.57534	Female	2012-06-01	2012-06-01		2012	Siem Reap	Angkor Chum	Nokor Pheas	170105	103.719	13.6242	IV	IVb	0	S83F,D538N	S	S	S	0	0	0	10608_2#22	ERR360964
101	12.6986	Male	2012-07-27	2012-07-19	2012-07-28	2012	Siem Reap	Chi Kreng	Chi Kraeng	170402	104.254	13.0749	IV	IVb	1	S83F,D538N	R	R	R	R	0	0.38	10608_2#60	ERR360993
102	5.33973	Male	2009-04-27	2009-04-27	2009-05-09	2009	Siem Reap	Kralanh	Sambuor	170606	103.446	13.4332	IV	IVb	1	S83F,D538N	R	R	R	R	12	0.38	9870_8#16	ERR319417
103	4.08767	Male	2011-08-05	2011-08-05	2011-08-14	2011	Siem Reap	Prasat Bakong	Kampong Phluk	170904	103.987	13.2358	IV	IVb	1	S83F,D538N	R	R	R	0	0	0	10607_1#73	ERR360769
104	4.60822	Male	2011-06-14	2011-06-14	2011-06-23	2011	Siem Reap	Prasat Bakong	Kampong Phluk	170904	103.987	13.2358	IV	IVb	1	S83F,D538N	R	R	R	0	0	0	9870_8#66	ERR319467
105	5.20548	Male	2009-07-18	2009-07-18	2009-07-30	2009	Siem Reap	Puok	Kaev Poar	170704	103.716	13.321	IV	IVb	1	S83F,D538N	R	R	R	R	8	0.38	9870_8#20	ERR319421
106	14.2274	Female	2010-06-23	2010-06-23	2010-06-27	2010	Siem Reap	Puok	Kaev Poar	170704	103.716	13.321	IV	IVb	1	S83F,D87G,D538N	R	R	R	0	0	0	9870_8#39	ERR319440
107	12.2082	Male	2010-03-26	2010-03-26	2010-04-04	2010	Siem Reap	Puok	Lvea	170707	103.66	13.4166	IV	IVb	1	S83F,D538N	R	R	R	R	12	0.38	9870_8#23	ERR319424
108	12.9644	Male	2012-09-22	2012-09-24	2012-09-29	2012	Siem Reap	Puok	Pou Treay	170709	103.531	13.3747	IV	IVb	1	S83F,D538N	R	R	R	R	0	0.38	10608_2#65	ERR360997
109	8.06575	Male	2011-05-01	2011-05-01	2011-05-09	2011	Banteaymeanchey	Serei Saophonj	Mkak	10604	102.965	13.6743	IV	IVc	1	S83F,D538N	R	R	R	0	0	0	10607_1#64	ERR360760
110	8.53699	Male	2012-06-16	2012-06-16	2012-06-25	2012	Banteaymeanchey	Serei Saophonj	Preah Ponlea	10607	102.991	13.5792	IV	IVc	1	S83F,D538N	R	R	R	R	0	0.38	10607_1#91	ERR360787
111	10.3425	Male	2012-01-11	2012-01-12	2012-01-17	2012	Kampong Thom	Kampong Svay	Kampong Svay	60204	104.981	12.7615	IV	IVc	1	S83F,D538N	R	R	R	0	0	0	9870_8#71	ERR319472
112	3.97534	Male	2012-05-29	2012-05-29	2012-06-04	2012	Oddar Meanchey	Chong Kal	Pongro	220304	103.611	14.0571	IV	IVc	1	S83F,D538N	R	R	R	R	0	0.38	10607_1#86	ERR360782
113	7.92603	Male	2012-06-18	2012-06-18		2012	Oddar Meanchey	Samraong	Osmach	220405	103.662	14.2709	IV	IVc	1	S83F,D538N	R	R	R	R	0	0.38	10608_2#31	ERR360972
114	8.33699	Female	2012-06-18	2012-06-18		2012	Oddar Meanchey	Samraong	Osmach	220405	103.662	14.2709	IV	IVc	0	S83F,D538N	R	R	R	R	0	0.38	10608_2#51	ERR360987
115	10.1041	Male	2012-05-28	2012-05-28		2012	Oddar Meanchey	Samraong	Osmach	220405	103.662	14.2709	IV	IVc	1	S83F,D538N	R	R	R	R	0	0.25	9870_8#94	ERR319495
116	8.54247	Female	2011-05-16	2011-05-16	2011-05-25	2011	Oddar Meanchey	Samraong	Samraong	220404	103.544	14.1545	IV	IVc	1	S83F,D538N	R	R	R	0	0	0	10607_1#69	ERR360765
117	5.26027	Male	2011-04-07	2011-04-07	2011-04-13	2011	Preah Vihear	Choam Ksant	Kantuot	130306	104.642	14.2804	IV	IVc	1	S83F,D538N	R	R	R	0	0	0	10607_1#60	ERR360756
118	12.2137	Female	2012-06-19	2012-06-19		2012	Preah Vihear	Kulen	Srayang	130406	104.511	13.7603	IV	IVc	1	S83F,D538N	R	R	R	R	0	0.25	10608_2#50	ERR360986
119	9.93699	Female	2012-06-09	2012-06-09		2012	Siem Reap	Angkor Chum	Char Chhuk	170101	103.624	13.6637	IV	IVc	1	S83F,D538N	R	R	R	0	0	0	10607_1#83	ERR360779
120	13.0082	Female	2012-06-04	2012-06-02	2012-06-11	2012	Siem Reap	Angkor Chum	Char Chhuk	170101	103.624	13.6637	IV	IVc	1	S83F,D538N	R	R	R	R	0	0.38	10608_2#43	ERR360981
121	9.56438	Female	2011-05-31	2011-05-31		2011	Siem Reap	Angkor Chum	Char Chhuk	170101	103.624	13.6637	IV	IVc	1	S83F,D538N	R	R	R	0	0	0	9870_8#64	ERR319465
122	9.05205	Female	2011-05-31	2011-05-31	2011-06-10	2011	Siem Reap	Angkor Chum	Kouk Doung	170103	103.792	13.7012	IV	IVc	1	S83F,D538N	R	R	R	0	0	0	9870_8#63	ERR319464
123	10.2795	Male	2011-05-03	2011-05-03	2011-05-08	2011	Siem Reap	Angkor Chum	Nokor Pheas	170105	103.719	13.6242	IV	IVc	1	S83F,D538N	R	R	R	R	0	0.38	10607_1#66	ERR360762
124	6.83014	Female	2012-07-09	2012-07-03	2012-07-13	2012	Siem Reap	Angkor Chum	Ta Saom	170107	103.678	13.6712	IV	IVc	1	S83F,D538N	R	R	R	R	0	0	10608_2#32	ERR360973
125	1.51507	Male	2012-08-19	2012-08-19	2012-08-26	2012	Siem Reap	Angkor Chum	Ta Saom	170107	103.678	13.6712	IV	IVc	1	S83F,D538N	R	R	R	R	0	0	10608_2#36	ERR360977
126	6.73699	Male	2012-05-26	2012-05-23	2012-06-02	2012	Siem Reap	Angkor Chum	Ta Saom	170107	103.678	13.6712	IV	IVc	1	S83F,D538N	R	R	R	R	0	0.38	9870_8#85	ERR319486
127	12.3041	Male	2012-05-26	2012-05-23	2012-06-04	2012	Siem Reap	Angkor Chum	Ta Saom	170107	103.678	13.6712	IV	IVc	1	S83F,D538N	R	R	R	R	0	0.38	9870_8#86	ERR319487
128	12.3123	Male	2012-05-26	2012-05-26	2012-06-05	2012	Siem Reap	Angkor Thum	Leang Dai	170202	103.876	13.5028	IV	IVc	1	S83F,D538N	R	R	R	R	0	0.25	10607_1#79	ERR360775
129	12.8767	Female	2012-06-01	2012-06-01	2012-06-09	2012	Siem Reap	Angkor Thum	Leang Dai	170202	103.876	13.5028	IV	IVc	1	S83F,D538N	R	R	R	R	0	0.38	10608_2#39	ERR360979
130	1.84658	Male	2010-05-16	2010-05-16	2010-05-25	2010	Siem Reap	Angkor Thum	Peak Snaeng	170203	103.885	13.6104	IV	IVc	1	S83F,D538N	R	R	R	R	8	0.25	9870_8#34	ERR319435
131	4.66849	Male	2012-06-08	2012-06-04	2012-06-12	2012	Siem Reap	Banteay Srei	Khnar Sanday	170301	103.952	13.5697	IV	IVc	1	S83F,D538N	R	R	R	R	0	0.38	10608_2#24	ERR360966
132	3.93151	Male	2012-06-09	2012-06-09	2012-06-14	2012	Siem Reap	Banteay Srei	Khun Ream	170302	104.032	13.669	IV	IVc	1	S83F,D538N	R	R	R	R	0	0.25	10607_1#82	ERR360778
133	9.26575	Female	2012-06-03	2012-06-04	2012-06-13	2012	Siem Reap	Banteay Srei	Khun Ream	170302	104.032	13.669	IV	IVc	1	S83F,D538N	R	R	R	R	0	0	10608_2#44	ERR360982
134	11.3068	Male	2012-05-25	2012-05-25		2012	Siem Reap	Banteay Srei	Khun Ream	170302	104.032	13.669	IV	IVc	1	S83F,D538N	R	R	R	R	0	0.25	9870_8#93	ERR319494
135	1.95616	Female	2012-05-30	2012-05-30		2012	Siem Reap	Banteay Srei	Rumchek	170304	103.982	13.5086	IV	IVc	1	S83F,D538N	R	R	R	R	0	0.38	10607_1#87	ERR360783
136	13.0877	Male	2011-02-10	2011-02-10	2011-02-21	2011	Siem Reap	Banteay Srei	Run Ta Aek	170305	104.039	13.4658	IV	IVc	1	S83F,D538N	R	R	R	0	12	0.38	9870_8#43	ERR319444
137	13.0301	Female	2012-05-09	2012-05-09		2012	Siem Reap	Banteay Srei	Run Ta Aek	170305	104.039	13.4658	IV	IVc	1	S83F,D538N	R	R	R	R	0	0	9870_8#78	ERR319479
138	10.0192	Female	2012-07-18	2012-07-18	2012-07-29	2012	Siem Reap	Banteay Srei	Tbaeng	170306	104.039	13.5525	IV	IVc	1	S83F,D538N	R	R	R	R	0	0.38	10608_2#59	ERR360992
139	3.79726	Female	2010-11-08	2010-11-08	2010-11-17	2010	Siem Reap	Chi Kreng	Anlong Samnar	170401	104.229	12.9454	IV	IVc	1	S83F,D538N	R	R	R	R	0	0.25	10608_2#16	ERR360959
140	15.3918	Male	2012-05-20	2012-05-20	2012-05-29	2012	Siem Reap	Chi Kreng	Ruessei Lok	170410	104.228	13.2513	IV	IVc	1	S83F,D538N	R	R	R	R	0	0	9870_8#81	ERR319482
141	14.2493	Female	2012-06-04	2012-06-04		2012	Siem Reap	Kralanh	Chonloas Dai	170601	103.47	13.6413	IV	IVc	1	S83F,D538N	R	R	R	R	0	0.38	10608_2#23	ERR360965
142	#N/A	#N/A	#N/A	#N/A	#N/A	2009	Siem Reap	Prasat Bakong	Kandaek	170906	103.932	13.2999	IV	IVc	1	S83F,D538N	R	R	R	R	0	0.38	10607_1#49	ERR360745
143	7.83836	Female	2012-06-11	2012-06-11		2012	Siem Reap	Prasat Bakong	Kandaek	170906	103.932	13.2999	IV	IVc	1	S83F,D538N	R	R	R	R	0	0	10607_1#85	ERR360781
144	6.63288	Female	2012-06-06	2012-06-06		2012	Siem Reap	Prasat Bakong	Kandaek	170906	103.932	13.2999	IV	IVc	1	S83F,D538N	NA	NA	NA	NA	NA	NA	10608_2#26	ERR360968
145	7.04932	Female	2012-05-21	2012-05-21	2012-05-26	2012	Siem Reap	Prasat Bakong	Kandaek	170906	103.932	13.2999	IV	IVc	1	S83F,D538N	R	R	R	R	0	0.19	9870_8#84	ERR319485
146	13.4192	Male	2012-07-13	2012-07-11	2012-07-21	2012	Siem Reap	Prasat Bakong	Kantreang	170905	104.04	13.3474	IV	IVc	1	S83F,D538N	R	R	R	R	0	0.25	10608_2#57	ERR360990
147	9.0411	Female	2011-04-29	2011-04-29		2011	Siem Reap	Prasat Bakong	Roluos	170908	103.981	13.3109	IV	IVc	1	S83F,D538N	R	R	R	0	0	0	10607_1#63	ERR360759
148	5.77534	Female	2011-04-13	2011-04-13	2011-04-21	2011	Siem Reap	Puok	Reul	170712	103.736	13.5363	IV	IVc	1	S83F,D538N	R	R	R	0	0	0	9870_8#52	ERR319453
149	3.00548	Female	2012-06-14	2012-06-14		2012	Siem Reap	Puok	Samraong Yea	170713	103.691	13.3615	IV	IVc	1	S83F,D538N	R	R	R	R	0	0.38	10608_2#48	ERR360984
150	11.8137	Female	2009-02-25	2009-02-25	2009-03-03	2009	Siem Reap	Puok	Sasar Sdam	170701	103.631	13.5098	IV	IVc	1	S83F,D538N	R	R	R	R	12	0.38	9870_8#13	ERR319414
151	10.9041	Male	2012-05-28	2012-05-28	2012-06-04	2012	Siem Reap	Puok	Trei Nhoar	170715	103.706	13.5745	IV	IVc	1	S83F,D538N	R	R	R	R	0	0.25	10060_5#5	ERR331208
152	10.8904	Female	2012-05-28	2012-05-25	2012-06-06	2012	Siem Reap	Puok	Trei Nhoar	170715	103.706	13.5745	IV	IVc	1	S83F,D538N	R	R	R	R	0	0.25	10607_1#92	ERR360788
153	5.93699	Female	2012-06-09	2012-06-10	2012-06-17	2012	Siem Reap	Puok	Trei Nhoar	170715	103.706	13.5745	IV	IVc	1	S83F,D538N	R	R	R	R	0	0.38	10607_1#80	ERR360776
154	11.5068	Male	2012-10-03	2012-10-03	2012-10-14	2012	Siem Reap	Puok	Trei Nhoar	170715	103.706	13.5745	IV	IVc	1	S83F,D538N	R	R	R	R	0	0.38	10608_2#66	ERR360998
155	9.28493	Female	2012-06-10	2012-06-10		2012	Siem Reap	Siem Reab	Chreav	171006	103.889	13.2836	IV	IVc	1	S83F,D538N	R	R	R	R	0	0.38	10607_1#81	ERR360777
156	8.19178	Female	2011-05-10	2011-05-10	2011-05-21	2011	Siem Reap	Siem Reab	Kouk Chak	171003	103.842	13.4293	IV	IVc	1	S83F,D538N	R	R	R	0	0	0	10607_1#67	ERR360763
157	1.5863	Male	2012-06-18	2012-06-18		2012	Siem Reap	Siem Reab	Kouk Chak	171003	103.842	13.4293	IV	IVc	1	S83F,D538N	R	R	R	R	0	0	10608_2#30	ERR360971
158	6.67397	Male	2012-05-20	2012-05-20		2012	Siem Reap	Siem Reab	Kouk Chak	171003	103.842	13.4293	IV	IVc	1	S83F,D538N	R	R	R	R	0	0.38	9870_8#82	ERR319483
159	9.0274	Male	2012-08-01	2012-08-01	2012-08-04	2012	Siem Reap	Siem Reab	Nokor Thum	171005	103.889	13.4238	IV	IVc	1	S83F,D538N	R	R	R	R	0	0.38	10608_2#35	ERR360976
160	7.20822	Female	2012-07-26	2012-07-28	2012-08-08	2012	Siem Reap	Siem Reab	Sala Kamraeuk	171004	103.867	13.3456	IV	IVc	0	S83F,D538N	R	R	R	R	0	0.38	10607_1#95	ERR360791
161	9.81644	Female	2012-05-30	2012-05-30		2012	Siem Reap	Siem Reab	Sambuor	171008	103.793	13.3007	IV	IVc	1	S83F,D538N	R	R	R	R	0	0.25	10608_2#21	ERR360963
162	10.3918	Female	2011-04-25	2011-04-25	2011-05-04	2011	Siem Reap	Siem Reab	Sambuor	171008	103.793	13.3007	IV	IVc	1	S83F,D538N	R	R	R	0	0	0	9870_8#60	ERR319461
163	11.0301	Male	2012-07-12	2012-07-12		2012	Siem Reap	Siem Reab	Siem Reab	171009	103.844	13.2773	IV	IVc	1	S83F,D538N	R	R	R	R	0	0.25	10608_2#58	ERR360991
164	15.737	Female	2012-06-27	2012-06-27		2012	Siem Reap	Siem Reab	Sla Kram	171001	103.886	13.3676	IV	IVc	1	S83F,D538N	R	R	R	R	0	0.38	10607_1#93	ERR360789
165	3.71781	Female	2010-12-27	2010-12-27	2011-01-07	2010	Siem Reap	Siem Reab	Sla Kram	171001	103.886	13.3676	IV	IVc	1	S83F,D538N	R	R	R	R	12	0.25	10607_2#55	ERR360847
166	1.72603	Female	2010-12-31	2010-12-31	2011-01-17	2010	Siem Reap	Siem Reab	Sla Kram	171001	103.886	13.3676	IV	IVc	1	S83F,D538N	R	R	R	R	12	0.38	10607_2#56	ERR360848
167	6.32055	Male	2010-12-27	2010-12-27	2011-01-12	2010	Siem Reap	Siem Reab	Sla Kram	171001	103.886	13.3676	IV	IVc	1	S83F,D538N	R	R	R	0	12	0.25	10608_2#17	ERR360960
168	11.4027	Male	2012-06-13	2012-06-13		2012	Siem Reap	Siem Reab	Sla Kram	171001	103.886	13.3676	IV	IVc	0	S83F,D538N	S	S	S	0	0	0	10608_2#28	ERR360970
169	6.44658	Female	2012-05-26	2012-05-26		2012	Siem Reap	Siem Reab	Svay Dangkum	171002	103.822	13.311	IV	IVc	1	S83F,D538N	R	R	R	R	0	0.25	10060_5#2	ERR331205
170	2.87945	Female	2012-06-07	2012-06-07		2012	Siem Reap	Siem Reab	Svay Dangkum	171002	103.822	13.311	IV	IVc	1	S83F,D538N	R	R	R	R	0	0	10607_1#84	ERR360780
171	14.1288	Male	2012-05-31	2012-05-31	2012-06-11	2012	Siem Reap	Siem Reab	Svay Dangkum	171002	103.822	13.311	IV	IVc	1	S83F,D538N	R	R	R	R	0	0.25	10607_1#89	ERR360785
172	6.20274	Female	2012-06-04	2012-06-04		2012	Siem Reap	Siem Reab	Svay Dangkum	171002	103.822	13.311	IV	IVc	1	S83F,D538N	R	R	R	R	0	0.38	10608_2#45	ERR360983
173	14.126	Male	2012-05-24	2012-05-24		2012	Siem Reap	Siem Reab	Svay Dangkum	171002	103.822	13.311	IV	IVc	1	S83F,D538N	R	R	R	R	0	0.25	9870_8#88	ERR319489
174	13.1534	Female	2012-06-07	2012-06-06	2012-06-15	2012	Siem Reap	Soth Nikom	Dam Daek	171102	104.12	13.2554	IV	IVc	1	S83F,D538N	R	R	R	R	0	0.19	10608_2#25	ERR360967
175	11.589	Female	2012-07-10	2012-07-10	2012-07-18	2012	Siem Reap	Soth Nikom	Dam Daek	171102	104.12	13.2554	IV	IVc	1	S83F,D538N	R	R	R	R	0	0.25	10608_2#34	ERR360975
176	15.0767	Female	2012-05-26	2012-05-27	2012-06-04	2012	Siem Reap	Soth Nikom	Dan Run	171103	104.088	13.1829	IV	IVc	1	S83F,D538N	R	R	R	R	0	0.25	10060_5#3	ERR331206
177	3.76164	Female	2012-06-12	2012-06-12	2012-06-15	2012	Siem Reap	Soth Nikom	Dan Run	171103	104.088	13.1829	IV	IVc	1	S83F,D538N	R	R	R	R	0	0.38	10607_1#90	ERR360786
178	6.3726	Male	2010-08-23	2010-08-23	2010-09-12	2010	Siem Reap	Sotr Nikom	Dan Run	171103	104.088	13.1829	IV	IVc	1	S83F,D538N	S	R	S	R	12	0.25	10608_2#11	ERR360954
179	10.0055	Male	2011-04-18	2011-04-18	2011-04-28	2011	Siem Reap	Soth Nikom	Dan Run	171103	104.088	13.1829	IV	IVc	1	S83F,D538N	R	R	R	0	0	0	9870_8#55	ERR319456
180	3.96712	Male	2011-01-30	2011-01-30	2011-02-09	2011	Siem Reap	Sotr Nikom	Kampong Khleang	171104	104.142	13.0468	IV	IVc	1	S83F,D538N	R	R	R	0	0	0	10607_1#59	ERR360755
181	7.64658	Male	2011-11-18	2011-11-18	2011-12-02	2011	Siem Reap	Soth Nikom	Kampong Khleang	171104	104.142	13.0468	IV	IVc	1	S83F,D538N	R	R	R	R	0	0.38	10607_1#78	ERR360774
182	8.58904	Female	2010-10-17	2010-10-17	2010-10-28	2010	Siem Reap	Soth Nikom	Kampong Khleang	171104	104.142	13.0468	IV	IVc	1	S83F,D538N	R	R	R	0	0	0	10608_2#15	ERR360958
183	2.19726	Female	2011-05-30	2011-05-30	2011-06-02	2011	Siem Reap	Soth Nikom	Kampong Khleang	171104	104.142	13.0468	IV	IVc	1	S83F,D538N	R	R	R	0	0	0	10608_2#18	ERR360961
184	3.02192	Female	2012-05-31	2012-05-31		2012	Siem Reap	Sotr Nikom	Kampong Khleang	171104	104.142	13.0468	IV	IVc	1	S83F,D538N	R	R	R	0	0	0	10608_2#42	ERR360980
185	#N/A	#N/A	#N/A	#N/A	#N/A	2012	Siem Reap	Soth Nikom	Kampong Khleang	171104	104.142	13.0468	IV	IVc	1	S83F,D538N	NA	NA	NA	NA	NA	NA	10608_2#49	ERR360985
186	4.80274	Female	2012-07-23	2012-07-23	2012-07-28	2012	Siem Reap	Soth Nikom	Kampong Khleang	171104	104.142	13.0468	IV	IVc	1	S83F,D538N	NA	NA	NA	NA	NA	NA	10608_2#61	ERR360994
187	9.31233	Male	2011-01-08	2011-01-08	2011-01-21	2011	Siem Reap	Soth Nikom	Kampong Khleang	171104	104.142	13.0468	IV	IVc	1	S83F,D538N	R	R	R	0	0	0	9870_8#41	ERR319442
188	5.05753	Female	2011-02-01	2011-02-01		2011	Siem Reap	Soth Nikom	Kampong Khleang	171104	104.142	13.0468	IV	IVc	1	S83F,D538N	R	R	R	0	12	0.38	9870_8#42	ERR319443
189	2.00548	Female	2011-03-15	2011-03-15	2011-03-21	2011	Siem Reap	Soth Nikom	Kampong Khleang	171104	104.142	13.0468	IV	IVc	1	S83F,D538N	R	R	R	R	0	0	9870_8#48	ERR319449
190	5.66027	Male	2011-01-13	2011-01-11	2011-01-23	2011	Siem Reap	Soth Nikom	Kampong Khleang	171104	104.142	13.0468	IV	IVc	1	S83F,D538N	R	R	R	R	12	0.38	9870_8#49	ERR319450
191	7.01644	Male	2011-01-22	2011-01-21	2011-02-02	2011	Siem Reap	Soth Nikom	Kampong Khleang	171104	104.142	13.0468	IV	IVc	1	S83F,D538N	R	R	R	0	12	0.38	9870_8#50	ERR319451
192	7.43562	Male	2011-06-20	2011-06-20	2011-06-26	2011	Siem Reap	Soth Nikom	Kampong Khleang	171104	104.142	13.0468	IV	IVc	1	S83F,D538N	R	R	R	0	0	0	9870_8#67	ERR319468
193	11.7534	Female	2012-03-31	2012-03-31	2012-04-09	2012	Siem Reap	Soth Nikom	Kampong Khleang	171104	104.142	13.0468	IV	IVc	1	S83F,D538N	R	R	R	R	0	0.38	9870_8#73	ERR319474
194	7.67945	Male	2012-05-01	2012-05-01	2012-05-07	2012	Siem Reap	Soth Nikom	Kampong Khleang	171104	104.142	13.0468	IV	IVc	1	S83F,D538N	R	R	R	R	0	0	9870_8#76	ERR319477
195	3.75068	Male	2012-05-13	2012-05-13	2012-05-18	2012	Siem Reap	Soth Nikom	Kampong Khleang	171104	104.142	13.0468	IV	IVc	1	S83F,D538N	R	R	R	R	0	0	9870_8#79	ERR319480
196	10.4137	Male	2012-05-18	2012-05-18		2012	Siem Reap	Soth Nikom	Kampong Khleang	171104	104.142	13.0468	IV	IVc	1	S83F,D538N	R	R	R	R	0	0	9870_8#80	ERR319481
197	12.8849	Female	2012-05-24	2012-05-25	2012-06-09	2012	Siem Reap	Soth Nikom	Kampong Khleang	171104	104.142	13.0468	IV	IVc	1	S83F,D538N	R	R	R	R	0	0	9870_8#89	ERR319490
198	6.54795	Male	2012-05-25	2012-05-22	2012-06-02	2012	Siem Reap	Sotr Nikom	Kampong Khleang	171104	104.142	13.0468	IV	IVc	1	S83F,D538N	R	R	R	R	0	0	9870_8#91	ERR319492
199	9.47945	Male	2012-07-27	2012-07-27		2012	Siem Reap	Sotr Nikom	Khchas	171106	104.063	13.2542	IV	IVc	1	S83F,D538N	R	R	R	R	0	0.38	10608_2#63	ERR360996
200	4.79726	Female	2012-05-27	2012-05-27	2012-06-06	2012	Siem Reap	Sotr Nikom	Khnar Pou	171107	104.09	13.4239	IV	IVc	1	S83F,D538N	R	R	R	R	0	0.38	10060_5#4	ERR331207
201	6.95342	Male	2012-05-24	2012-05-24		2012	Siem Reap	Soth Nikom	Khnar Pou	171107	104.09	13.4239	IV	IVc	0	S83F,D538N	R	R	R	R	0	0	9870_8#87	ERR319488
202	3.07123	Female	2012-10-03	2012-10-03	2012-10-08	2012	Siem Reap	Soth Nikom	Kien Sangkae	171105	104.161	13.209	IV	IVc	1	S83F,D538N	R	R	R	R	0	0.25	10608_2#37	ERR360978
203	10.8356	Female	2012-05-03	2012-05-03	2012-05-15	2012	Siem Reap	Varin	Lvea Krang	171402	103.913	13.9004	IV	IVc	1	S83F,D538N	R	R	R	R	0	0	9870_8#77	ERR319478
204	8.66849	Female	2010-02-04	2010-02-04	2010-02-10	2010	Banteaymeanchey	O Chrauv	Nimitt	11001	102.66	13.643	non_H58	non_H58	0	D538N	S	S	S	S	6	0.006	10607_1#51	ERR360747
205	11.126	Female	2007-04-18	2007-04-18	2007-04-26	2007	Siem Reap	Angkor Chum	Char Chhuk	170101	103.624	13.6637	non_H58	non_H58	1	WT	R	R	R	R	0	0.25	10209_5#9	ERR340765
206	7.71233	Female	2012-07-23	2012-07-23		2012	Siem Reap	Angkor Chum	Doun Peaeng	170102	103.706	13.7289	non_H58	non_H58	0	D538N	S	S	S	S	0	0.006	10608_2#62	ERR360995
207	7.56712	Female	2011-06-01	2011-06-01		2011	Siem Reap	Puok	Sasar Sdam	170701	103.631	13.5098	non_H58	non_H58	0	WT	S	S	S	0	0	0	9870_8#61	ERR319462
208	3.83014	Male	2009-04-30	2009-04-30	2009-05-07	2009	Siem Reap	Siem Reab	Kouk Chak	171003	103.842	13.4293	non_H58	non_H58	0	WT	S	S	S	R	0	0.25	9870_8#17	ERR319418
209	8.39726	Female	2007-07-07	2007-07-03	2007-07-09	2007	Siem Reap	Siem Reab	Sla Kram	171001	103.886	13.3676	non_H58	non_H58	1	WT	R	R	R	R	0	0.38	10209_5#13	ERR340769
210	12.3288	Female	2014-05-05	2014-05-02		2014	Siem Reap	Prasat Bak™ng	Ampil	171011	103.947	13.3964
211	9.37534	Female	2013-06-26	2013-06-26		2013	Siem Reap	Chi Krng	Anlong Samnar	170401	104.227	12.9474
212	5.2274	Female	2013-07-06	2013-07-07		2013	Siem Reap	Chi Krng	Anlong Samnar	170401	104.227	12.9474
213	6.18904	Male	2013-07-22	2013-07-22		2013	Siem Reap	Chi Krng	Anlong Samnar	170401	104.227	12.9474
214	2.15342	Male	2013-08-09	2013-08-09		2013	Siem Reap	Chi Krng	Anlong Samnar	170401	104.227	12.9474
215	4.82466	Male	2013-09-08	2013-09-08		2013	Siem Reap	Chi Krng	Anlong Samnar	170401	104.227	12.9474
216	9.63836	Male	NOT ADMITTED	2014-06-24		2014	Siem Reap	Prasat Bak™ng	Bakong	170902	103.989	13.3574
217	11.0329	Male	2014-04-19	2014-04-19		2014	Siem Reap	Sotr Nik™m	Chan Sar	171101	104.11	13.3789
218	0.309589	Female	NOT ADMITTED	2014-07-05		2014	Banteay Meanchey	Preah NŽtr Preah	Chob Veari	10402	103.165	13.666
219	6.61918	Male	2013-05-21	2013-05-24		2013	Siem Reap	Siem RŽab	Chong Knies	171007	103.84	13.2563
220	1.29315	Female	2014-07-26	2014-07-25		2014	Siem Reap	Siem RŽab	Chong Knies	171007	103.84	13.2563
221	12.2575	Male	2013-04-08	2013-04-06		2013	Siem Reap	Srei Sn‰m	Chrouy Neang Nguon	171201	103.552	13.8336
222	8.28767	Male	2014-03-03	2014-03-03		2014	Siem Reap	Soth Nikom	Dam Daek	171102	104.118	13.2576
223	10.2575	Male	2013-02-14	2013-02-14		2013	Siem Reap	Soth Nikom	Dan Run	171103	104.086	13.1851
224	10.674	Female	2014-06-09	2014-06-12		2014	Siem Reap	Soth Nikom	Dan Run	171103	104.086	13.1851
225	9.99178	Female	NOT ADMITTED	2014-07-09		2014	Siem Reap	Soth Nikom	Dan Run	171103	104.086	13.1851
226	10.7205	Male	NOT ADMITTED	2014-06-27		2014	Kampong Thom	Stoung	Kampong Chen Tboung	60805	104.556	12.9319
227	1.16712	Male	2013-04-11	2013-04-11		2013	Siem Reap	Soth Nikom	Kampong Khleang	171104	104.14	13.0488
228	7.17808	Female	2013-07-23	2013-07-22		2013	Siem Reap	Soth Nikom	Kampong Khleang	171104	104.14	13.0488
229	1.35068	Male	2013-08-26	2013-08-26		2013	Siem Reap	Soth Nikom	Kampong Khleang	171104	104.14	13.0488
230	2.65753	Male	2013-09-06	2013-09-07		2013	Siem Reap	Soth Nikom	Kampong Khleang	171104	104.14	13.0488
231	4.66849	Female	2013-09-06	2013-09-07		2013	Siem Reap	Soth Nikom	Kampong Khleang	171104	104.14	13.0488
232	6.89863	Female	2013-11-05	2013-11-05		2013	Siem Reap	Soth Nikom	Kampong Khleang	171104	104.14	13.0488
233	1.92603	Female	2013-12-07	2013-12-07		2013	Siem Reap	Soth Nikom	Kampong Khleang	171104	104.14	13.0488
234	6.49863	Female	2013-12-12	2013-12-12		2013	Siem Reap	Soth Nikom	Kampong Khleang	171104	104.14	13.0488
235	7.93973	Female	2013-12-14	2013-12-14		2013	Siem Reap	Soth Nikom	Kampong Khleang	171104	104.14	13.0488
236	2.57808	Female	2014-03-02	2014-03-02		2014	Siem Reap	Soth Nikom	Kampong Khleang	171104	104.14	13.0488
237	8.38904	Male	2014-03-06	2014-03-07		2014	Siem Reap	Soth Nikom	Kampong Khleang	171104	104.14	13.0488
238	11.8575	Female	2014-05-13	2014-05-13		2014	Siem Reap	Sotr Nik™m	Kampong Khleang	171104	104.14	13.0488
239	14.0685	Male	NOT ADMITTED	2014-05-27		2014	Siem Reap	Prasat Bak™ng	Kandaek	170906	103.93	13.3023
240	10.4164	Male	2014-07-05	2014-07-04		2014	Siem Reap	Prasat Bak™ng	Kandaek	170906	103.93	13.3023
241	7.69315	Female	NOT ADMITTED	2014-07-07		2014	Siem Reap	Prasat Bak™ng	Kandaek	170906	103.93	13.3023
242	9.14521	Female	2013-04-30	2013-05-01		2013	Battambang	æk Phnum	Kaoh Chiveang	20507	103.592	13.2189
243	1.67123	Female	2013-05-15	2013-05-15		2013	Battambang	æk Phnum	Kaoh Chiveang	20507	103.592	13.2189
244	12.2521	Female	2013-06-10	2013-06-10		2013	Battambang	æk Phnum	Kaoh Chiveang	20507	103.592	13.2189
245	1.70411	Female	2013-07-23	2013-07-22		2013	Battambang	æk Phnum	Kaoh Chiveang	20507	103.592	13.2189
246	3.03836	Female	2014-10-25	2014-10-25		2014	Battambang	æk Phnum	Kaoh Chiveang	20507	103.592	13.2189
247	7.65479	Male	2014-07-21	2014-07-18		2014	Siem Reap	Sotr Nik™m	Khchas	171106	104.061	13.2565
248	11.9699	Female	2014-09-09	2014-09-07		2014	Siem Reap	Sotr Nik™m	Khchas	171106	104.061	13.2565
249	11.3589	Female	2014-08-11	2014-08-11		2014	Siem Reap	Svay Leu	Khnang Phnum	171303	104.152	13.5597
250	6.16986	Male	NOT ADMITTED	2014-04-03		2014	Siem Reap	Sotr Nik™m	Kien Sangkae	171105	104.159	13.2112
251	8.60822	Female	NOT ADMITTED	2014-05-28		2014	Siem Reap	Siem RŽab	Kouk Chak	171003	103.84	13.4318
252	4.24658	Male	2014-06-06	2014-06-04		2014	Siem Reap	Siem RŽab	Kouk Chak	171003	103.84	13.4318
253	12.4411	Female	NOT ADMITTED	2014-08-15		2014	Siem Reap	Siem RŽab	Kouk Chak	171003	103.84	13.4318
254	13.0411	Male	NOT ADMITTED	2014-09-22		2014	Siem Reap	ångk™r Chum	Kouk Doung	170103	103.79	13.7039
255	12.0027	Female	NOT ADMITTED	2014-05-20		2014	Siem Reap	Puok	Lvea	170707	103.657	13.4191
256	8.97808	Male	NOT ADMITTED	2014-06-30		2014	Banteay Meanchey	O Chrauv	Poipet	11001	102.66	13.643
257	12.9616	Female	2013-06-04	2013-06-02		2013	Siem Reap	Sotr Nik™m	Popel	171108	104.162	13.3952
258	14.2877	Male	2014-04-29	2014-04-26		2014	Siem Reap	Sotr Nik™m	Popel	171108	104.162	13.3952
259	5.51781	Female	2014-09-06	2014-09-05		2014	Siem Reap	Puok	Pou Treay	170709	103.529	13.3772
260	7.7726	Female	NOT ADMITTED	2014-07-12		2014	Battambang	Battambang	Preaek Preah Sdach	20302	103.212	13.0841
261	0.00821918	Female	NOT ADMITTED	2014-06-16		2014	Preah Vihear	R™vieng	Robieb	130501	105.084	13.3887
262	11.1836	Male	2013-09-11	2013-09-11		2013	Battambang	Battambang	Rotanak	20303	103.215	13.0995
263	6.55068	Female	2013-07-11	2013-07-11		2013	Siem Reap	Chi Krng	Ruessei Lok	170410	104.226	13.2535
264	3.11507	Male	2014-05-23	2014-05-18		2014	Siem Reap	Chi Krng	Ruessei Lok	170410	104.226	13.2535
265	6.65205	Female	NOT ADMITTED	2013-12-24		2013	Siem Reap	Siem RŽab	Sala Kamraeuk	171004	103.865	13.348
266	4.39452	Female	NOT ADMITTED	2014-05-24		2014	Siem Reap	Siem RŽab	Sala Kamraeuk	171004	103.865	13.348
267	6.8274	Male	NOT ADMITTED	2014-06-20		2014	Siem Reap	Siem RŽab	Sala Kamraeuk	171004	103.865	13.348
268	11.3288	Female	NOT ADMITTED	2014-06-30		2014	Siem Reap	Siem RŽab	Siem Reab	171009	103.844	13.3048
269	11.4575	Female	NOT ADMITTED	2014-07-16		2014	Siem Reap	Siem RŽab	Siem Reab	171009	103.844	13.3048
270	10.5288	Female	NOT ADMITTED	2014-08-14		2014	Siem Reap	Siem RŽab	Siem Reab	171009	103.844	13.3048
271	11.0904	Male	2013-10-09	2013-10-09		2013	Siem Reap	Siem RŽab	Sla Kram	171001	103.884	13.37
272	11.6932	Male	NOT ADMITTED	2014-02-11		2014	Siem Reap	Siem RŽab	Sla Kram	171001	103.884	13.37
273	8.10959	Female	2014-06-14	2014-06-12		2014	Siem Reap	Siem RŽab	Sla Kram	171001	103.884	13.37
274	13.2932	Female	NOT ADMITTED	2014-06-17		2014	Siem Reap	Siem RŽab	Sla Kram	171001	103.884	13.37
275	5.47123	Male	NOT ADMITTED	2014-12-25		2014	Siem Reap	Siem RŽab	Sla Kram	171001	103.884	13.37
276	9.95068	Female	2014-05-17	2014-05-17		2014	Siem Reap	Varin	Srae Nouy	171403	104.013	13.8386
277	11.0356	Male	2013-07-25	2013-07-25		2013	Siem Reap	Siem RŽab	Svay Dangkum	171002	103.82	13.3134
278	10.0082	Female	NOT ADMITTED	2014-04-05		2014	Siem Reap	Siem RŽab	Svay Dangkum	171002	103.82	13.3134
279	9.60548	Female	2014-06-10	2014-06-08		2014	Siem Reap	Siem RŽab	Svay Dangkum	171002	103.82	13.3134
280	9.51507	Male	NOT ADMITTED	2014-09-08		2014	Siem Reap	Siem RŽab	Svay Dangkum	171002	103.82	13.3134
281	6.13151	Male	2014-10-02	2014-10-03		2014	Siem Reap	Siem RŽab	Svay Dangkum	171002	103.82	13.3134
282	9.44932	Female	2014-06-27	2014-06-23		2014	Siem Reap	Sotr Nik™m	Ta Yaek	171110	104.185	13.3088
283	15.2548	Male	2013-05-31	2013-05-31		2013	Siem Reap	Prasat Bak™ng	Trapeang Thum	170909	104.045	13.3057
284	7.52329	Female	2014-05-15	2014-05-13		2014	Siem Reap	Puok	Tuek Vil	171013	103.805	13.4157
