# Supplementary material for: The Molecular and Spatial Epidemiology of Typhoid Fever in Rural Cambodia
Source: PLoS Negl Trop Dis. 2016 Jun 22;10(6):e0004785. doi: 10.1371/journal.pntd.0004785 (PMC4917249; doi:10.1371/journal.pntd.0004785)
Supplement: S2 Table — (XLS) [file pntd.0004785.s002.xls]

## Sheet: cambodia_typhi_SNPs.csv
SNP_in_alignment	Position in CT18	ref	alt	change	gene	ancestralCodon	derivedCodon	ancestralAA	derivedAA	product	ntInGene	codonInGene	posInCodon	10607_1#90	9870_8#41	9870_8#49	9870_8#11	10607_2#55	9870_8#50	9870_8#54	9870_8#42	10608_2#18	10608_2#28	10608_2#42	9870_8#12	10607_1#60	10608_2#37	9870_8#55	10209_5#1	10209_5#2	9870_8#74	9870_8#1	9870_8#73	10607_1#59	9870_8#76	9870_8#2	10060_5#3	9870_8#79	9870_8#81	9870_8#34	9870_8#89	9870_8#72	10608_2#44	10608_2#25	9870_8#13	10209_5#4	10608_1#1	10060_5#2	10608_2#34
1	40159	G	A	ns		GGG	GAG	G	E	putative secreted sulfatase	32	11	2	A	A	A	A	A	A	A	A	A	A	A	A	A	A	A	A	A	A	A	A	A	A	A	A	A	A	A	A	A	A	A	A	A	A	A	A
2	1505774	G	T	ns		TGC	TGA	C	*	putative D-mannonate oxidoreductase	546	182	3	T	T	T	T	T	T	T	T	T	T	T	T	T	T	T	T	T	T	T	T	T	T	T	T	T	T	T	T	T	T	T	T	T	T	T	T
3	2291051	A	G	s		CTA	CTG	L	L	putative helicase	117	39	3	G	G	G	G	G	G	G	G	G	G	G	G	G	G	G	G	G	G	G	G	G	G	G	G	G	G	G	G	G	G	G	G	G	G	G	G
4	2273669	A	G	ns		GTC	GCC	V	A	pts system, fructose-specific IIA/FPR component	44	15	2	G	G	G	G	G	G	G	G	G	G	G	G	G	G	G	G	G	G	G	G	G	G	G	G	G	G	G	G	G	G	G	G	G	G	G	G
5	2497610	C	A	ns		AGG	ATG	R	M	putative transcriptional regulator	695	232	2	A	A	A	A	A	A	A	A	A	A	A	A	A	A	A	A	A	A	A	A	A	A	A	A	A	A	A	A	A	A	A	A	A	A	A	A
6	2212276	C	T	s		CAG	CAA	Q	Q	putative fimbrial chaperone protein	348	116	3	T	T	T	T	T	T	T	T	T	T	T	T	T	T	T	T	T	T	T	T	T	T	T	T	T	T	T	T	T	T	T	T	T	T	T	T
7	4518014	G	A	ns		ACG	ATG	T	M	Vi polysaccharide biosynthesis protein TviE, Glycosyl transferases group 1	260	87	2	G	G	G	G	G	G	G	G	G	G	G	G	G	G	G	G	G	G	G	G	G	G	G	G	G	G	G	G	G	G	G	G	G	G	G	G
8	4002684	G	A	ns		CGG	CAG	R	Q	xylulose kinase	182	61	2	G	G	G	G	G	G	G	G	G	G	G	G	G	G	G	G	G	G	G	G	G	G	G	G	G	G	G	G	G	G	G	G	G	G	G	G
9	869510	T	C	intergenic										T	T	T	T	T	T	T	T	T	T	T	T	T	T	T	T	T	T	T	T	T	T	T	T	T	T	T	T	T	T	T	T	T	T	T	T
10	4619966	C	T	intergenic										C	C	C	C	C	C	C	C	C	C	C	C	C	C	C	C	C	C	C	C	C	C	C	C	C	C	C	C	C	C	C	C	C	C	C	C
11	1603790	C	T	s		CTG	CTA	L	L	pyridoxamine 5'-phosphate oxidase	237	79	3	T	T	T	T	T	T	T	T	T	T	T	T	T	T	T	T	T	T	T	T	T	T	T	T	T	T	T	T	T	T	T	T	T	T	T	T
12	3398551	G	A	ns		GCT	GTT	A	V	putative lipoprotein	1859	620	2	A	A	A	A	A	A	A	A	A	A	A	A	A	A	A	A	A	A	A	A	A	A	A	A	A	A	A	A	A	A	A	A	A	A	A	A
13	2401233	G	A	ns		CGC	TGC	R	C	putative phosphatase	364	122	1	A	A	A	A	A	A	A	A	A	A	A	A	A	A	A	A	A	A	A	A	A	A	A	A	A	A	A	A	A	A	A	A	A	A	A	A
14	465888	C	T	ns		GTT	ATT	V	I	putative oxidoreductase	895	299	1	C	C	C	C	C	C	C	C	C	C	C	C	C	C	C	C	C	C	C	C	C	C	C	C	C	C	C	C	C	C	C	C	C	C	C	C
15	93159	G	T	intergenic										G	G	G	G	G	G	G	G	G	G	G	G	G	G	G	G	G	G	G	G	G	G	G	G	G	G	G	G	G	G	G	G	G	G	G	G
16	93158	A	G	ns		TAG	TGG	*	W	putative metabolite transport protein	1163	388	2	G	G	G	G	G	G	G	G	G	G	G	G	G	G	G	G	G	G	G	G	G	G	G	G	G	G	G	G	G	G	G	G	G	G	G	G
17	160293	T	C	s		TTG	CTG	L	L	preprotein translocase SecA subunit	187	63	1	C	C	C	C	C	C	C	C	C	C	C	C	C	C	C	C	C	C	C	C	C	C	C	C	C	C	C	C	C	C	C	C	C	C	C	C
18	4306542	T	C	s		CAT	CAC	H	H	hypothetical protein	60	20	3	C	C	C	C	C	C	C	C	C	C	C	C	C	C	C	C	C	C	C	C	C	C	C	C	C	C	C	C	C	C	C	C	C	C	C	C
19	4165815	C	T	ns		TGC	TAC	C	Y	ferrous iron transport protein B	641	214	2	T	T	T	T	T	T	T	T	T	T	T	T	T	T	T	T	T	T	T	T	T	T	T	T	T	T	T	T	T	T	T	T	T	T	T	T
20	3059837	C	T	intergenic										T	T	T	T	T	T	T	T	T	T	T	T	T	T	T	T	T	T	T	T	T	T	T	T	T	T	T	T	T	T	T	T	T	T	T	T
21	1755898	C	T	s		AGC	AGT	S	S	putative membrane protein	57	19	3	T	T	T	T	T	T	T	T	T	T	T	T	T	T	T	T	T	T	T	T	T	T	T	T	T	T	T	T	T	T	T	T	T	T	T	T
22	1437437	T	C	s		CCA	CCG	P	P	conserved hypothetical protein	669	223	3	C	C	C	C	C	C	C	C	C	C	C	C	C	C	C	C	C	C	C	C	C	C	C	C	C	C	C	C	C	C	C	C	C	C	C	C
23	1960289	C	T	s		TTG	TTA	L	L	aspartyl-tRNA synthetase	1554	518	3	C	C	C	C	C	C	C	C	C	C	C	C	C	C	C	C	C	C	C	C	C	C	C	C	C	C	C	C	C	C	C	C	C	C	C	C
24	1307470	A	T	ns		TCT	ACT	S	T	conserved hypothetical protein	1699	567	1	A	A	A	A	A	A	A	A	A	A	A	A	A	A	A	A	A	A	A	A	A	A	A	A	A	A	A	A	A	A	A	A	A	A	A	A
25	753983	A	C	ns		GAG	GCG	E	A	conserved hypothetical protein	395	132	2	A	A	A	A	A	A	A	A	A	A	A	A	A	A	A	A	A	A	A	A	A	A	A	A	A	A	A	A	A	A	A	A	A	A	A	A
26	3126273	G	A	s		GCG	GCA	A	A	conserved hypothetical protein	114	38	3	A	A	A	A	A	A	A	A	A	A	A	A	A	A	A	A	A	A	A	A	A	A	A	A	A	A	A	A	A	A	A	A	A	A	A	A
27	936286	C	T	s		GGC	GGT	G	G	ATP-dependent Clp protease ATP-binding subunit ClpA	1890	630	3	T	T	T	T	T	T	T	T	T	T	T	T	T	T	T	T	T	T	T	T	T	T	T	T	T	T	T	T	T	T	T	T	T	T	T	T
28	2221033	C	T	ns		AGT	AAT	S	N	putative two-component system sensor kinase	695	232	2	C	C	C	C	C	C	C	C	C	C	C	C	C	C	C	C	C	C	C	C	C	C	C	C	C	C	C	C	C	C	C	C	C	C	C	C
29	3693688	C	T	intergenic										T	T	T	T	T	T	T	T	T	T	T	T	T	T	T	T	T	T	T	T	T	T	T	T	T	T	T	T	T	T	T	T	T	T	T	T
30	949130	G	A	ns		GCC	ACC	A	T	cell division protein FtsK	1222	408	1	G	G	G	G	G	G	G	G	G	G	G	G	G	G	G	G	G	G	G	G	G	G	G	G	G	G	G	G	G	G	G	G	G	G	G	G
31	1656288	C	T	s		CTG	TTG	L	L	tetrathionate reductase subunit C (membrane protein)	58	20	1	T	T	T	T	T	T	T	T	T	T	T	T	T	T	T	T	T	T	T	T	T	T	T	T	T	T	T	T	T	T	T	T	T	T	T	T
32	1163956	G	C	ns		GGC	CGC	G	R	conserved hypothetical protein	556	186	1	G	G	G	G	G	G	G	G	G	G	G	G	G	G	G	G	G	G	G	G	G	G	G	G	G	G	G	G	G	G	G	G	G	G	G	G
33	2111111	G	A	s		ACG	ACA	T	T	amidotransferase	270	90	3	A	A	A	A	A	A	A	A	A	A	A	A	A	A	A	A	A	A	A	A	A	A	A	A	A	A	A	A	A	A	A	A	A	A	A	A
34	2341469	C	T	s		ACC	ACT	T	T	ribonucleoside-diphosphate reductase 1 beta chain	12	4	3	T	T	T	T	T	T	T	T	T	T	T	T	T	T	T	T	T	T	T	T	T	T	T	T	T	T	T	T	T	T	T	T	T	T	T	T
35	4448855	A	T	ns		AAC	ATC	N	I	putative exported protein	845	282	2	T	T	T	T	T	T	T	T	T	T	T	T	T	T	T	T	T	T	T	T	T	T	T	T	T	T	T	T	T	T	T	T	T	T	T	T
36	2388486	G	A	ns		GCG	GTG	A	V	NADH dehydrogenase I chain G	1166	389	2	G	G	G	G	G	G	G	G	G	G	G	G	G	G	G	G	G	G	G	G	G	G	G	G	G	G	G	G	G	G	G	G	G	G	G	G
37	4427699	T	C	ns		TCC	CCC	S	P	putative pilus assembly protein	463	155	1	T	T	T	T	T	T	T	T	T	T	T	T	T	T	T	T	T	T	T	T	T	T	T	T	T	T	T	T	T	T	T	T	T	T	T	T
38	955573	C	T	s		TAC	TAT	Y	Y	seryl-tRNA synthetase	1266	422	3	T	T	T	T	T	T	T	T	T	T	T	T	T	T	T	T	T	T	T	T	T	T	T	T	T	T	T	T	T	T	T	T	T	T	T	T
39	3220550	C	T	ns		CGC	CAC	R	H	ADP-heptose synthase	944	315	2	C	C	C	C	C	C	C	C	C	C	C	C	C	C	C	C	C	C	C	C	C	C	C	C	C	C	C	C	C	C	C	C	C	C	C	C
40	2743543	G	C	ns		GTG	CTG	V	L	large repetitive protein	49	17	1	C	C	C	C	C	C	C	C	C	C	C	C	C	C	C	C	C	C	C	C	C	C	C	C	C	C	C	C	C	C	C	C	C	C	C	C
41	3476189	C	T	s		ACC	ACT	T	T	uroporphyrinogen III synthase	270	90	3	T	T	T	T	T	T	T	T	T	T	T	T	T	T	T	T	T	T	T	T	T	T	T	T	T	T	T	T	T	T	T	T	T	T	T	T
42	3426250	T	C	s		ACA	ACG	T	T	conserved hypothetical protein	234	78	3	C	C	C	C	C	C	C	C	C	C	C	C	C	C	C	C	C	C	C	C	C	C	C	C	C	C	C	C	C	C	C	C	C	C	C	C
43	1307379	G	A	ns		GCT	GTT	A	V	conserved hypothetical protein	1790	597	2	A	A	A	A	A	A	A	A	A	A	A	A	A	A	A	A	A	A	A	A	A	A	A	A	A	A	A	A	A	A	A	A	A	A	A	A
44	2998328	C	A	intergenic										C	C	C	C	C	C	C	C	C	C	C	C	C	C	C	C	C	C	C	C	C	C	C	C	C	C	C	C	C	C	C	C	C	C	C	C
45	3387068	T	C	ns		CTC	CCC	L	P	probable LysR-family transcriptional regulator	173	58	2	T	T	T	T	T	T	T	T	T	T	T	T	T	T	T	T	T	T	T	T	T	T	T	T	T	T	T	T	T	T	T	T	T	T	T	T
46	4179017	A	G	s		GAT	GAC	D	D	putative membrane protein	1392	464	3	G	G	G	G	G	G	G	G	G	G	G	G	G	G	G	G	G	G	G	G	G	G	G	G	G	G	G	G	G	G	G	G	G	G	G	G
47	2585224	A	G	intergenic										A	A	A	A	A	A	A	A	A	A	A	A	A	A	A	A	A	A	A	A	A	A	A	A	A	A	A	A	A	A	A	A	A	A	A	A
48	4418337	G	A	ns		CGG	CAG	R	Q	hypothetical protein	500	167	2	G	G	G	G	G	G	G	G	G	G	G	G	G	G	G	G	G	G	G	G	G	G	G	G	G	G	G	G	G	G	G	G	G	G	G	G
49	413125	T	C	ns		CTG	CCG	L	P	PrpD protein	1355	452	2	C	C	C	C	C	C	C	C	C	C	C	C	C	C	C	C	C	C	C	C	C	C	C	C	C	C	C	C	C	C	C	C	C	C	C	C
50	4470928	C	T	ns		TCG	TTG	S	L	hypothetical protein	251	84	2	T	T	T	T	T	T	T	T	T	T	T	T	T	T	T	T	T	T	T	T	T	T	T	T	T	T	T	T	T	T	T	T	T	T	T	T
51	213401	C	T	ns		TGG	TGA	W	*	outer membrane usher protein HtrE precursor	2439	813	3	C	C	C	C	C	C	C	C	C	C	C	C	C	C	C	C	C	C	C	C	C	C	C	C	C	C	C	C	C	C	C	C	C	C	C	C
52	3136991	G	A	ns		AGT	AAT	S	N	hypothetical protein	26	9	2	G	G	G	G	G	G	G	G	G	G	G	G	G	G	G	G	G	G	G	G	G	G	G	G	G	G	G	G	G	G	G	G	G	G	G	G
53	3935130	C	T	ns		CCT	CTT	P	L	lipopolysaccharide 1,3-galactosyltransferase	521	174	2	C	C	C	C	C	C	C	C	C	C	C	C	C	C	C	C	C	C	C	C	C	C	C	C	C	C	C	C	C	C	C	C	C	C	C	C
54	2207564	A	G	intergenic										G	G	G	G	G	G	G	G	G	G	G	G	G	G	G	G	G	G	G	G	G	G	G	G	G	G	G	G	G	G	G	G	G	G	G	G
55	1674232	G	A	intergenic										G	G	G	G	G	G	G	G	G	G	G	G	G	G	G	G	G	G	G	G	G	G	G	G	G	G	G	G	G	G	G	G	G	G	G	G
56	2348902	C	T	s		ACC	ACT	T	T	anaerobic glycerol-3-phosphate dehydrogenase subunit A	1047	349	3	T	T	T	T	T	T	T	T	T	T	T	T	T	T	T	T	T	T	T	T	T	T	T	T	T	T	T	T	T	T	T	T	T	T	T	T
57	3768874	C	T	s		CGC	CGT	R	R	ATP synthase protein I.	210	70	3	T	T	T	T	T	T	T	T	T	T	T	T	T	T	T	T	T	T	T	T	T	T	T	T	T	T	T	T	T	T	T	T	T	T	T	T
58	3185766	C	T	ns		GGA	GAA	G	E	conserved hypothetical protein	608	203	2	T	T	T	T	T	T	T	T	T	T	T	T	T	T	T	T	T	T	T	T	T	T	T	T	T	T	T	T	T	T	T	T	T	T	T	T
59	3508007	G	A	intergenic										G	G	G	G	G	G	G	G	G	G	G	G	G	G	G	G	G	G	G	G	G	G	G	G	G	G	G	G	G	G	G	G	G	G	G	G
60	982823	C	T	ns		CCG	TCG	P	S	tetraacyldisaccharide 4'-kinase	133	45	1	C	C	C	C	C	C	C	C	C	C	C	C	C	C	C	C	C	C	C	C	C	C	C	C	C	C	C	C	C	C	C	C	C	C	C	C
61	672056	C	T	ns		GGC	AGC	G	S	[citrate (pro-3S)-lyase] ligase	301	101	1	C	C	C	C	C	C	C	C	C	C	C	C	C	C	C	C	C	C	C	C	C	C	C	C	C	C	C	C	C	C	C	C	C	C	C	C
62	2090176	C	T	ns		CCG	TCG	P	S	conserved hypothetical protein	691	231	1	T	T	T	T	T	T	T	T	T	T	T	T	T	T	T	T	T	T	T	T	T	T	T	T	T	T	T	T	T	T	T	T	T	T	T	T
63	2272181	C	T	ns		ATG	ATA	M	I	1-phosphofructokinase	402	134	3	C	C	C	C	C	C	C	C	C	C	C	C	C	C	C	C	C	C	C	C	C	C	C	C	C	C	C	C	C	C	C	C	C	C	C	C
64	2272180	C	T	ns		GTC	ATC	V	I	1-phosphofructokinase	403	135	1	C	C	C	C	C	C	C	C	C	C	C	C	C	C	C	C	C	C	C	C	C	C	C	C	C	C	C	C	C	C	C	C	C	C	C	C
65	736002	C	A	ns		CCC	ACC	P	T	phosphoglucomutase	259	87	1	A	A	A	A	A	A	A	A	A	A	A	A	A	A	A	A	A	A	A	A	A	A	A	A	A	A	A	A	A	A	A	A	A	A	A	A
66	2157050	G	A	s		GTC	GTT	V	V	putative tyrosine-protein kinase	1974	658	3	A	A	A	A	A	A	A	A	A	A	A	A	A	A	A	A	A	A	A	A	A	A	A	A	A	A	A	A	A	A	A	A	A	A	A	A
67	448607	G	A	s		GGG	GGA	G	G	maltodextrin glucosidase	219	73	3	A	A	A	A	A	A	A	A	A	A	A	A	A	A	A	A	A	A	A	A	A	A	A	A	A	A	A	A	A	A	A	A	A	A	A	A
68	2415824	T	C	s		ATT	ATC	I	I	putative glutathione-S transferase	390	130	3	T	T	T	T	T	T	T	T	T	T	T	T	T	T	T	T	T	T	T	T	T	T	T	T	T	T	T	T	T	T	T	T	T	T	T	T
69	4669237	C	A	ns		AGC	AGA	S	R	conserved hypothetical protein	243	81	3	C	C	C	C	C	C	C	C	C	C	C	C	C	C	C	C	C	C	C	C	C	C	C	C	C	C	C	C	C	C	C	C	C	C	C	C
70	602922	C	T	intergenic										C	C	C	C	C	C	C	C	C	C	C	C	C	C	C	C	C	C	C	C	C	C	C	C	C	C	C	C	C	C	C	C	C	C	C	C
71	1665549	G	A	s		GTG	GTA	V	V	pyruvate kinase	438	146	3	G	G	G	G	G	G	G	G	G	G	G	G	G	G	G	G	G	G	G	G	G	G	G	G	G	G	G	G	G	G	G	G	G	G	G	G
72	4158954	G	A	s		ACC	ACT	T	T	high-affinity gluconate transporter	1236	412	3	G	G	G	G	G	G	G	G	G	G	G	G	G	G	G	G	G	G	G	G	G	G	G	G	G	G	G	G	G	G	G	G	G	G	G	G
73	4087366	C	T	ns		GGA	GAA	G	E	putative membrane protein	1085	362	2	C	C	C	C	C	C	C	C	C	C	C	C	C	C	C	C	C	C	C	C	C	C	C	C	C	C	C	C	C	C	C	C	C	C	C	C
74	3150184	A	G	intergenic										A	A	A	A	A	A	A	A	A	A	A	A	A	A	A	A	A	A	A	A	A	A	A	A	A	A	A	A	A	A	A	A	A	A	A	A
75	3299998	A	C	ns		ATC	CTC	I	L	possible monooxygenase	499	167	1	C	C	C	C	C	C	C	C	C	C	C	C	C	C	C	C	C	C	C	C	C	C	C	C	C	C	C	C	C	C	C	C	C	C	C	C
76	3202099	C	T	ns		GAT	AAT	D	N	topoisomerase IV subunit B	1258	420	1	T	T	T	T	T	T	C	T	T	T	T	T	T	T	T	T	C	T	T	T	T	T	T	T	T	T	T	T	C	T	T	T	C	T	T	T
77	3841969	G	A	ns		GGG	AGG	G	R	conserved hypothetical protein (pseudogene)	325	109	1	A	A	A	A	A	A	A	A	A	A	A	A	A	A	A	A	A	A	A	A	A	A	A	A	A	A	A	A	A	A	A	A	A	A	A	A
78	2210946	C	G	s		GTG	GTC	V	V	putative outer membrane usher protein	981	327	3	C	C	C	C	C	C	C	C	C	C	C	C	C	C	C	C	C	C	C	C	C	C	C	C	C	C	C	C	C	C	C	C	C	C	C	C
79	2689095	T	C	ns		CAC	CGC	H	R	ribonuclease III	500	167	2	C	C	C	C	C	C	C	C	C	C	C	C	C	C	C	C	C	C	C	C	C	C	C	C	C	C	C	C	C	C	C	C	C	C	C	C
80	589822	C	A	ns		GCT	TCT	A	S	phosphoribosylaminoimidazole carboxylase ATPase subunit	505	169	1	C	C	C	C	C	C	C	C	C	C	C	C	C	C	C	C	C	C	C	C	C	C	C	C	C	C	C	C	C	C	C	C	C	C	C	C
81	4610837	C	T	s		CTC	CTT	L	L	D-serine/D-alanine/glycine transporter	447	149	3	C	C	C	C	C	C	T	C	C	C	C	C	C	C	C	C	C	C	C	C	C	C	C	C	C	C	C	C	T	C	C	C	T	C	C	C
82	1001587	G	A	intergenic										G	G	G	G	G	G	G	G	G	G	G	G	G	G	G	G	G	G	G	G	G	G	G	G	G	G	G	G	G	G	G	G	G	G	G	G
83	529155	A	G	ns		AAA	GAA	K	E	integral membrane protein AefA	1768	590	1	G	G	G	G	G	G	G	G	G	G	G	G	G	G	G	G	G	G	G	G	G	G	G	G	G	G	G	G	G	G	G	G	G	G	G	G
84	3164162	C	A	s		ACG	ACT	T	T	hydrogenase-2 component protein	30	10	3	C	C	C	C	C	C	C	C	C	C	C	C	C	C	C	C	C	C	C	C	C	C	C	C	C	C	C	C	C	C	C	C	C	C	C	C
85	1004586	G	A	ns		CGT	CAT	R	H	putative diaminopropionate ammonia-lyase (pseudogene)	212	71	2	G	G	G	G	G	G	G	G	G	G	G	G	G	G	G	G	G	G	G	G	G	G	G	G	G	G	G	G	G	G	G	G	G	G	G	G
86	2284426	T	G	s		GGT	GGG	G	G	putative binding-protein-dependent transporter	6	2	3	T	T	T	T	T	T	T	T	T	T	T	T	T	T	T	T	T	T	T	T	T	T	T	T	T	T	T	T	T	T	T	T	T	T	T	T
87	4002798	G	A	ns		GGA	GAA	G	E	xylulose kinase	296	99	2	G	G	G	G	G	G	G	G	G	G	G	G	G	G	G	G	G	G	G	G	G	G	G	G	G	G	G	G	G	G	G	G	G	G	G	G
88	4253640	G	A	ns		GCT	ACT	A	T	conserved hypothetical protein	943	315	1	A	A	A	A	A	A	A	A	A	A	A	A	A	A	A	A	A	A	A	A	A	A	A	A	A	A	A	A	A	A	A	A	A	A	A	A
89	1720787	G	A	s		GTC	GTT	V	V	PTS system, cellobiose-specific IIC component	258	86	3	G	G	G	G	G	G	G	G	G	G	G	G	G	G	G	G	G	G	G	G	G	G	G	G	G	G	G	G	G	G	G	G	G	G	G	G
90	693560	C	T	ns		ATG	ATA	M	I	rare lipoprotein B precursor	300	100	3	T	T	T	T	T	T	T	T	T	T	T	T	T	T	T	T	T	T	T	T	T	T	T	T	T	T	T	T	T	T	T	T	T	T	T	T
91	593977	C	T	s		GTG	GTA	V	V	putative membrane protein	390	130	3	T	T	T	T	T	T	T	T	T	T	T	T	T	T	T	T	T	T	T	T	T	T	T	T	T	T	T	T	T	T	T	T	T	T	T	T
92	2145434	C	T	ns		GTG	ATG	V	M	phosphomannomutase	913	305	1	T	T	T	T	T	T	T	T	T	T	T	T	T	T	T	T	T	T	T	T	T	T	T	T	T	T	T	T	T	T	T	T	T	T	T	T
93	1858280	T	C	s		GCA	GCG	A	A	putative exported protein	174	58	3	C	C	C	C	C	C	C	C	C	C	C	C	C	C	C	C	C	C	C	C	C	C	C	C	C	C	C	C	C	C	C	C	C	C	C	C
94	1867762	A	G	ns		ACG	GCG	T	A	conserved hypothetical protein	307	103	1	G	G	G	G	G	G	G	G	G	G	G	G	G	G	G	G	G	G	G	G	G	G	G	G	G	G	G	G	G	G	G	G	G	G	G	G
95	35122	T	C	intergenic										C	C	C	C	C	C	C	C	C	C	C	C	C	C	C	C	C	C	C	C	C	C	C	C	C	C	C	C	C	C	C	C	C	C	C	C
96	1801439	G	T	s		GCG	GCT	A	A	putative sulphate transporter	1005	335	3	G	G	G	G	G	G	G	G	G	G	G	G	G	G	G	G	G	G	G	G	G	G	G	G	G	G	G	G	G	G	G	G	G	G	G	G
97	1004661	G	A	ns		TGT	TAT	C	Y	putative diaminopropionate ammonia-lyase (pseudogene)	287	96	2	G	G	G	G	G	G	G	G	G	G	G	G	G	G	G	G	G	G	G	G	G	G	G	G	G	G	G	G	G	G	G	G	G	G	G	G
98	2220159	G	A	s		AGC	AGT	S	S	putative two-component system sensor kinase	1569	523	3	A	A	A	A	A	A	A	A	A	A	A	A	A	A	A	A	A	A	A	A	A	A	A	A	A	A	A	A	A	A	A	A	A	A	A	A
99	2220158	A	G	s		TTG	CTG	L	L	putative two-component system sensor kinase	1570	524	1	G	G	G	G	G	G	G	G	G	G	G	G	G	G	G	G	G	G	G	G	G	G	G	G	G	G	G	G	G	G	G	G	G	G	G	G
100	323694	C	T	ns		GCT	GTT	A	V	probable IcmF-related integral membrane ATP-binding protein (pseudogene)	3164	1055	2	C	C	C	C	C	C	C	C	C	C	C	C	C	C	C	C	C	C	C	C	C	C	C	C	C	C	C	C	C	C	C	C	C	C	C	C
101	1483470	T	C	ns		TGT	CGT	C	R	Ni/Fe-hydrogenase 1 b-type cytochrome subunit HyaC2	487	163	1	T	T	T	T	T	T	T	T	T	T	T	T	T	T	T	T	T	T	T	T	T	T	T	T	T	T	T	T	T	T	T	T	T	T	T	T
102	1767936	C	T	ns		GTC	ATC	V	I	conserved hypothetical protein	193	65	1	C	C	C	C	C	C	C	C	C	C	C	C	C	C	C	C	C	C	C	C	C	C	C	C	C	C	C	C	C	C	C	C	C	C	C	C
103	387595	C	T	ns		ACC	ATC	T	I	putative rtn protein	611	204	2	T	T	T	T	T	T	T	T	T	T	T	T	T	T	T	T	T	T	T	T	T	T	T	T	T	T	T	T	T	T	T	T	T	T	T	T
104	22623	T	C	s		TTG	CTG	L	L	hypothetical protein	1426	476	1	C	C	C	C	C	C	C	C	C	C	C	C	C	C	C	C	C	C	C	C	C	C	C	C	C	C	C	C	C	C	C	C	C	C	C	C
105	3810325	A	G	ns		CAG	CGG	Q	R	DNA gyrase subunit B	1394	465	2	A	A	A	A	A	A	A	A	A	A	A	A	A	A	A	A	A	A	A	A	A	A	A	A	A	A	A	A	A	A	A	A	A	A	A	A
106	1595011	A	G	ns		ACG	GCG	T	A	putative NADH reducing dehydrogenase	1642	548	1	G	G	G	G	G	G	G	G	G	G	G	G	G	G	G	G	G	G	G	G	G	G	G	G	G	G	G	G	G	G	G	G	G	G	G	G
107	1448782	C	T	ns		GGA	AGA	G	R	conserved hypothetical protein (pseudogene)	412	138	1	T	T	T	T	T	T	T	T	T	T	T	T	T	T	T	T	T	T	T	T	T	T	T	T	T	T	T	T	T	T	T	T	T	T	T	T
108	1231034	C	T	intergenic										C	C	C	C	C	C	C	C	C	C	C	C	C	C	C	C	C	C	C	C	C	C	C	C	C	C	C	C	C	C	C	C	C	C	C	C
109	117735	T	C	intergenic										C	C	C	C	C	C	C	C	C	C	C	C	C	C	C	C	C	C	C	C	C	C	C	C	C	C	C	C	C	C	C	C	C	C	C	C
110	4531906	G	A	intergenic										A	A	A	A	A	A	A	A	A	A	A	A	A	A	A	A	A	A	A	A	A	A	A	A	A	A	A	A	A	A	A	A	A	A	A	A
111	3059847	G	T	intergenic										T	T	T	T	T	T	T	T	T	T	T	T	T	T	T	T	T	T	T	T	T	T	T	T	T	T	T	T	T	T	T	T	T	T	T	T
112	147877	A	G	ns		AAA	AGA	K	R	phospho-N-acetylmuramoyl-pentapeptide- transferase	149	50	2	A	A	A	A	A	A	A	A	A	A	A	A	A	A	A	A	A	A	A	A	A	A	A	A	A	A	A	A	A	A	A	A	A	A	A	A
113	2088664	C	T	ns		CAC	TAC	H	Y	putative propionate kinase	451	151	1	C	C	C	C	C	C	C	C	C	C	C	C	C	C	C	C	C	C	C	C	C	C	C	C	C	C	C	C	T	C	C	C	C	C	C	C
114	1629304	G	A	ns		GCG	GTG	A	V	putative type III secretion protein	74	25	2	A	A	A	A	A	A	A	A	A	A	A	A	A	A	A	A	A	A	A	A	A	A	A	A	A	A	A	A	A	A	A	A	A	A	A	A
115	4215564	G	T	ns		GCG	GAG	A	E	phosphoribulokinase	71	24	2	G	G	G	G	G	G	G	G	G	G	G	G	G	G	G	G	G	G	G	G	G	G	G	G	G	G	G	G	G	G	G	G	G	G	G	G
116	4150308	C	T	ns		GCG	GTG	A	V	glycerol-3-phosphate regulon repressor	170	57	2	C	C	C	C	C	C	C	C	C	C	C	C	C	C	C	C	C	C	C	C	C	C	C	C	C	C	C	C	C	C	C	C	C	C	C	C
117	1841558	G	A	s		GCC	GCT	A	A	putative ATP-dependent helicase	471	157	3	A	A	A	A	A	A	A	A	A	A	A	A	A	A	A	A	A	A	A	A	A	A	A	A	A	A	A	A	A	A	A	A	A	A	A	A
118	3632459	C	T	ns		CGT	CAT	R	H	bifunctional aspartokinase II/homoserine dehydrogenase IIcan I write	2081	694	2	C	C	C	C	C	C	C	C	C	C	C	C	C	C	C	C	C	C	C	C	C	C	C	C	C	C	C	C	C	C	C	C	C	C	C	C
119	4620132	G	T	intergenic										G	G	G	G	G	G	G	G	G	G	G	G	G	G	G	G	G	G	G	G	G	G	G	G	G	G	G	G	G	G	G	G	G	G	G	G
120	3484294	C	T	ns		GTA	ATA	V	I	conserved hypothetical protein	637	213	1	T	T	T	T	T	T	T	T	T	T	T	T	T	T	T	T	T	T	T	T	T	T	T	T	T	T	T	T	T	T	T	T	T	T	T	T
121	204396	C	G	ns		CTT	GTT	L	V	hypothetical ABC transporter ATP-binding protein	28	10	1	C	C	C	C	C	C	C	C	C	C	C	C	C	C	C	G	C	C	C	C	C	C	C	C	C	C	C	C	C	C	C	C	C	C	C	C
122	4020211	C	T	ns		ACG	ATG	T	M	putative membrane protein	131	44	2	T	T	T	T	T	T	T	T	T	T	T	T	T	T	T	T	T	T	T	T	T	T	T	T	T	T	T	T	T	T	T	T	T	T	T	T
123	2236652	G	A	s		ATC	ATT	I	I	conserved hypothetical protein	594	198	3	G	G	G	G	G	G	G	G	G	G	G	G	G	G	G	G	G	G	G	G	G	G	G	G	G	G	G	G	G	G	G	G	G	G	G	G
124	3040976	G	A	ns		CTT	TTT	L	F	conserved hypothetical protein	31	11	1	G	G	G	G	G	G	G	G	G	G	G	G	G	G	G	G	G	G	G	G	G	G	G	G	G	G	G	G	G	G	G	G	G	G	G	G
125	2797242	T	C	s		CCT	CCC	P	P	GabA permease (4-amino butyrate transport carrier)	1338	446	3	C	C	C	C	C	C	C	C	C	C	C	C	C	C	C	C	C	C	C	C	C	C	C	C	C	C	C	C	C	C	C	C	C	C	C	C
126	596844	T	C	ns		TAG	CAG	*	Q	fimbrin-like protein FimI (pseudogene)	139	47	1	C	C	C	C	C	C	C	C	C	C	C	C	C	C	C	C	C	C	C	C	C	C	C	C	C	C	C	C	C	C	C	C	C	C	C	C
127	3937378	G	A	intergenic										G	G	G	G	G	G	G	G	G	G	G	G	G	G	G	G	G	G	G	G	G	G	G	G	G	G	G	G	G	G	G	G	G	G	G	G
128	1289728	T	C	ns		TTC	CTC	F	L	putative pseudouridine synthase	700	234	1	C	C	C	C	C	C	C	C	C	C	C	C	C	C	C	C	C	C	C	C	C	C	C	C	C	C	C	C	C	C	C	C	C	C	C	C
129	1399284	A	G	ns		GTG	GCG	V	A	putative ribulose-5-phosphate 3-epimerase	491	164	2	G	G	G	G	G	G	G	G	G	G	G	G	G	G	G	G	G	G	G	G	G	G	G	G	G	G	G	G	G	G	G	G	G	G	G	G
130	2515295	G	A	ns		GCC	GTC	A	V	sulphate transport system permease protein CysT	347	116	2	G	G	G	G	G	G	G	G	G	G	G	G	G	G	G	G	G	G	G	G	G	G	G	G	G	G	G	G	G	G	G	G	G	G	G	G
131	2933498	G	A	ns		TGG	TAG	W	*	conserved hypothetical protein	602	201	2	G	G	G	G	G	G	G	G	G	G	G	G	G	G	G	G	G	G	G	G	G	G	G	G	G	G	G	G	G	G	G	G	G	G	G	G
132	136763	T	C	ns		TGC	CGC	C	R	probable activator protein in leuABCD operon	781	261	1	C	C	C	C	C	C	C	C	C	C	C	C	C	C	C	C	C	C	C	C	C	C	C	C	C	C	C	C	C	C	C	C	C	C	C	C
133	2238594	A	G	ns		TCG	CCG	S	P	glutathione-S-transferase-family protein	613	205	1	G	G	G	G	G	G	G	G	G	G	G	G	G	G	G	G	G	G	G	G	G	G	G	G	G	G	G	G	G	G	G	G	G	G	G	G
134	714073	A	T	intergenic										A	A	A	A	A	A	A	A	A	A	A	A	A	A	A	A	A	A	A	A	A	A	A	A	A	A	A	A	A	A	A	A	A	A	A	A
135	835512	T	C	s		TAT	TAC	Y	Y	molybdenum cofactor biosynthesis protein A	309	103	3	T	T	T	T	T	T	T	T	T	T	T	T	T	T	T	T	T	T	T	T	T	T	T	T	T	T	T	T	T	T	T	T	T	T	T	T
136	1196378	A	G	ns		ACG	GCG	T	A	PTS system, glucose-specific IIBC component	346	116	1	A	A	A	A	A	A	A	A	A	A	A	A	A	A	A	A	A	A	A	A	A	A	A	A	A	A	A	A	A	A	A	A	A	A	A	A
137	399478	T	C	ns		TTT	TCT	F	S	type III Restriction-modification system StyLTI enzyme res (pseudogene)	2603	868	2	C	C	C	C	C	C	C	C	C	C	C	C	C	C	C	C	C	C	C	C	C	C	C	C	C	C	C	C	C	C	C	C	C	C	C	C
138	1838566	C	T	intergenic										T	T	T	T	T	T	T	T	T	T	T	T	T	T	T	T	T	T	T	T	T	T	T	T	T	T	T	T	T	T	T	T	T	T	T	T
139	1103547	C	T	ns		CAG	TAG	Q	*	2,4-dihydroxyhept-2-ene-1,7-dioic acid aldolase	286	96	1	C	C	C	C	C	C	C	C	C	C	C	C	C	C	C	C	C	C	C	C	C	C	C	C	C	C	C	C	C	C	C	C	C	C	C	C
140	4325128	T	C	s		GTT	GTC	V	V	putative type-I secretion protein	129	43	3	T	T	T	T	T	T	T	T	T	T	T	T	T	T	T	T	T	T	T	T	T	T	T	T	T	T	T	T	T	T	T	T	T	T	T	T
141	3059938	G	A	intergenic										A	A	A	A	A	A	A	A	A	A	A	A	A	A	A	A	A	A	A	A	A	A	A	A	A	A	A	A	A	A	A	A	A	A	A	A
142	3059939	T	G	intergenic										G	G	G	G	G	G	G	G	G	G	G	G	G	G	G	G	G	G	G	G	G	G	G	G	G	G	G	G	G	G	G	G	G	G	G	G
143	2405287	C	A	ns		CCG	ACG	P	T	phosphate acetyltransferase	1048	350	1	C	C	C	C	C	C	C	C	C	C	C	C	C	C	C	C	C	C	C	C	C	C	C	C	C	C	C	C	C	C	C	C	C	C	C	C
144	3144053	A	C	ns		GTG	GGG	V	G	putative oxidoreductase	608	203	2	C	C	C	C	C	C	C	C	C	C	C	C	C	C	C	C	C	C	C	C	C	C	C	C	C	C	C	C	C	C	C	C	C	C	C	C
145	553768	C	T	intergenic										C	C	C	C	C	C	C	C	C	C	C	C	C	C	C	C	C	C	C	C	C	C	C	C	C	C	C	C	C	C	C	C	C	C	C	C
146	352206	T	G	ns		GTG	GGG	V	G	putative fimbrial protein	443	148	2	T	T	T	T	T	T	T	T	T	T	T	T	T	T	T	T	T	T	T	T	T	T	T	T	T	T	T	T	T	T	T	T	T	T	T	T
147	2238117	G	A	ns		ACG	ATG	T	M	putative n-hydroxybenzoate hydroxylase	431	144	2	G	G	G	G	G	G	G	G	G	G	G	G	G	G	G	G	G	G	G	G	G	G	G	G	G	G	G	G	G	G	G	G	G	G	G	G
148	338277	T	C	s		CGT	CGC	R	R	Rhs-family protein	1812	604	3	T	T	T	T	T	T	T	T	T	T	T	T	T	T	T	T	T	T	T	T	T	T	T	T	T	T	T	T	T	T	T	T	T	T	T	T
149	241789	A	G	ns		CAG	CGG	Q	R	protease DO precursor; heat shock protein HtrA	290	97	2	G	G	G	G	G	G	A	G	G	G	G	G	G	G	G	G	A	G	G	G	G	G	G	G	G	G	G	G	A	G	G	G	A	G	G	G
150	80983	A	G	ns		TAC	CAC	Y	H	carnitine operon protein CaiE	448	150	1	G	G	G	G	G	G	G	G	G	G	G	G	G	G	G	G	G	G	G	G	G	G	G	G	G	G	G	G	G	G	G	G	G	G	G	G
151	4025665	C	T	ns		CCG	CTG	P	L	putative permease (pseudogene)	368	123	2	T	T	T	T	T	T	T	T	T	T	T	T	T	T	T	T	T	T	T	T	T	T	T	T	T	T	T	T	T	T	T	T	T	T	T	T
152	2589916	G	A	ns		GCC	GTC	A	V	inosine-5'-monophosphate dehydrogenase	875	292	2	G	G	G	G	G	G	G	G	G	G	G	G	G	G	G	G	G	G	G	G	G	G	G	G	G	G	G	G	G	G	G	G	G	G	G	G
153	2178761	T	C	s		GGT	GGC	G	G	putative RND-family transporter protein	2151	717	3	C	C	C	C	C	C	C	C	C	C	C	C	C	C	C	C	C	C	C	C	C	C	C	C	C	C	C	C	C	C	C	C	C	C	C	C
154	381217	T	C	ns		AAT	AGT	N	S	outer membrane fimbrial usher protein	2243	748	2	C	C	C	C	C	C	C	C	C	C	C	C	C	C	C	C	C	C	C	C	C	C	C	C	C	C	C	C	C	C	C	C	C	C	C	C
155	2529964	A	G	s		ATT	ATC	I	I	putative ethanolamine utilization protein EutA	279	93	3	G	G	G	G	G	G	G	G	G	G	G	G	G	G	G	G	G	G	G	G	G	G	G	G	G	G	G	G	G	G	G	G	G	G	G	G
156	4340134	C	T	s		TCC	TCT	S	S	large repetitive protein	2628	876	3	C	C	C	C	C	C	C	C	C	C	C	C	C	C	C	C	C	C	C	C	C	C	C	C	C	C	C	C	C	C	C	C	C	C	C	C
157	272059	T	C	ns		TGG	CGG	W	R	putative secreted chitinase	286	96	1	T	T	T	T	T	T	T	T	T	T	T	T	T	T	T	T	T	T	T	T	T	T	T	T	T	T	T	T	T	T	T	T	T	T	T	T
158	4133845	C	T	intergenic										C	C	C	C	C	C	C	C	C	C	C	C	C	C	C	C	C	C	C	C	C	C	C	C	C	C	C	C	C	C	C	C	C	C	C	C
159	2341863	A	G	ns		ATC	GTC	I	V	ribonucleoside-diphosphate reductase 1 beta chain	406	136	1	G	G	G	G	G	G	G	G	G	G	G	G	G	G	G	G	G	G	G	G	G	G	G	G	G	G	G	G	G	G	G	G	G	G	G	G
160	704744	G	A	s		GTC	GTT	V	V	glutamate/aspartate transport system permease protein GltJ	687	229	3	A	A	A	A	A	A	A	A	A	A	A	A	A	A	A	A	A	A	A	A	A	A	A	A	A	A	A	A	A	A	A	A	A	A	A	A
161	3841111	T	C	ns		GTG	GCG	V	A	putative membrane protein	1571	524	2	C	C	C	C	C	C	C	C	C	C	C	C	C	C	C	C	C	C	C	C	C	C	C	C	C	C	C	C	C	C	C	C	C	C	C	C
162	61892	A	G	ns		TAC	CAC	Y	H	sensor kinase cita	1519	507	1	G	G	G	G	G	G	G	G	G	G	G	G	G	G	G	G	G	G	G	G	G	G	G	G	G	G	G	G	G	G	G	G	G	G	G	G
163	304517	G	A	ns		GCC	GTC	A	V	hypothetical protein	32	11	2	G	G	G	G	G	G	G	G	G	G	G	G	G	G	G	G	G	G	G	G	G	G	G	G	G	G	G	G	G	G	G	G	G	G	G	G
164	1397483	G	A	s		CAG	CAA	Q	Q	putative glycolate oxidase	843	281	3	G	G	G	G	G	G	G	G	G	G	G	G	G	G	G	G	G	G	G	G	G	G	G	G	G	G	G	G	G	G	G	G	G	G	G	G
165	4758724	A	G	intergenic										A	A	A	A	A	A	A	A	A	A	A	A	A	A	A	A	A	A	A	A	A	A	A	A	A	A	A	A	A	A	A	A	A	A	A	A
166	2269835	A	G	s		GCA	GCG	A	A	endonuclease IV	819	273	3	G	G	G	G	G	G	G	G	G	G	G	G	G	G	G	G	G	G	G	G	G	G	G	G	G	G	G	G	G	G	G	G	G	G	G	G
167	664349	C	T	ns		GCC	ACC	A	T	regulator of nucleoside diphosphate kinase	235	79	1	C	C	C	C	C	C	C	C	C	C	C	C	C	C	C	C	C	C	C	C	C	C	C	C	C	C	C	C	C	C	C	C	C	C	C	C
168	3798470	C	T	ns		GCG	ACG	A	T	putative LysR-family transcriptional regulator	709	237	1	C	C	C	C	C	C	C	C	C	C	C	C	C	C	C	C	C	C	C	C	C	C	C	C	C	C	C	C	C	C	C	C	C	C	C	C
169	693069	G	A	s		CTC	CTT	L	L	DNA polymerase III, delta subunit	201	67	3	G	G	G	G	G	G	G	G	G	G	G	G	G	G	G	G	G	G	G	G	G	G	G	G	G	G	G	G	G	G	G	G	G	G	G	G
170	1634499	C	T	ns		GGT	AGT	G	S	putative pathogenicity island protein	643	215	1	C	C	C	C	C	C	C	C	C	C	C	C	C	C	C	C	C	C	C	C	C	C	C	C	C	C	C	C	C	C	C	C	C	C	C	C
171	2069797	A	G	s		TTG	CTG	L	L	cobyrinic acid A,C-diamide synthase	625	209	1	G	G	G	G	G	G	G	G	G	G	G	G	G	G	G	G	G	G	G	G	G	G	G	G	G	G	G	G	G	G	G	G	G	G	G	G
172	3022105	G	A	ns		GCG	ACG	A	T	possible oxidoreductase	310	104	1	G	G	G	G	G	G	G	G	G	G	G	G	G	G	G	G	G	G	G	G	G	G	G	G	G	G	G	G	G	G	G	G	G	G	G	G
173	775503	A	G	s		CTA	CTG	L	L	succinate dehydrogenase iron-sulfur protein	222	74	3	G	G	G	G	G	G	G	G	G	G	G	G	G	G	G	G	G	G	G	G	G	G	G	G	G	G	G	G	G	G	G	G	G	G	G	G
174	2227459	C	T	ns		CGC	CAC	R	H	periplasmic beta-glucosidase precursor	1595	532	2	C	C	C	C	C	C	C	C	C	C	C	C	C	C	C	C	C	C	C	C	C	C	C	C	C	C	C	C	C	C	C	C	C	C	C	C
175	4781259	C	T	ns		CCG	TCG	P	S	phosphopentomutase	988	330	1	C	C	C	C	C	C	C	C	C	C	C	C	C	C	C	C	C	C	C	C	C	C	C	C	C	C	C	C	C	C	C	C	C	C	C	C
176	330859	C	T	ns		CCA	CTA	P	L	hypothetical protein	11	4	2	C	C	C	C	C	C	C	C	C	C	C	C	C	C	C	C	C	C	C	C	C	C	C	C	C	C	C	C	C	C	C	C	C	C	C	C
177	1169959	C	T	ns		GCT	GTT	A	V	flagellar hook formation protein FlgD	602	201	2	C	C	C	C	C	C	C	C	C	C	C	C	C	C	C	C	C	C	C	C	C	C	C	C	C	C	C	C	C	C	C	C	C	C	C	C
178	170985	A	C	ns		GTC	GGC	V	G	prepilin peptidase dependent protein D precursor	314	105	2	A	A	A	A	A	A	A	A	A	A	A	A	A	A	A	A	A	A	A	A	A	A	A	A	A	A	A	A	A	A	A	A	A	A	A	A
179	1416930	T	C	s		GAT	GAC	D	D	putative regulatory protein	1059	353	3	T	T	T	T	T	T	T	T	T	T	T	T	T	T	T	T	T	T	T	T	T	T	T	T	T	T	T	T	T	T	T	T	T	T	T	T
180	1193220	T	C	s		GGT	GGC	G	G	putative secreted protein	939	313	3	C	C	C	C	C	C	C	C	C	C	C	C	C	C	C	C	C	C	C	C	C	C	C	C	C	C	C	C	C	C	C	C	C	C	C	C
181	2908219	A	G	ns		TAT	CAT	Y	H	conserved hypothetical protein	241	81	1	G	G	G	G	G	G	G	G	G	G	G	G	G	G	G	G	G	G	G	G	G	G	G	G	G	G	G	G	G	G	G	G	G	G	G	G
182	2595928	G	A	s		GAC	GAT	D	D	conserved hypothetical protein (pseudogene)	1452	484	3	G	G	G	G	G	G	G	G	G	G	G	G	G	G	G	G	G	G	G	G	G	G	G	G	G	G	G	G	G	G	G	G	G	G	G	G
183	2541515	C	A	ns		CAG	CAT	Q	H	NADP-dependent malate dehydrogenase (decarboxylating)	951	317	3	C	C	C	C	C	C	C	C	C	C	C	C	C	C	C	C	A	C	C	C	C	C	C	C	C	C	C	C	C	C	C	C	C	C	C	C
184	4019110	C	T	ns		GGC	AGC	G	S	putative acetyltransferase	256	86	1	C	C	C	C	C	C	C	C	C	C	C	C	C	C	C	C	C	C	C	C	C	C	C	C	C	C	C	C	C	C	C	C	C	C	C	C
185	3285113	T	A	ns		CTG	CAG	L	Q	putative sugar kinase (pseudogene)	1127	376	2	T	T	T	T	T	T	T	T	T	T	T	T	T	T	T	T	T	T	T	T	T	T	T	T	T	T	T	T	T	T	T	T	T	T	T	T
186	4517406	T	C	ns		AGC	GGC	S	G	Vi polysaccharide biosynthesis protein TviE, Glycosyl transferases group 1	868	290	1	T	T	T	T	T	T	T	T	T	T	T	T	T	T	T	T	T	T	T	T	T	T	T	T	T	T	T	T	T	T	T	T	T	T	T	T
187	2751236	A	C	ns		CAG	CCG	Q	P	large repetitive protein	7742	2581	2	C	C	C	C	C	C	C	C	C	C	C	C	C	C	C	C	C	C	C	C	C	C	C	C	C	C	C	C	C	C	C	C	C	C	C	C
188	545390	G	T	s		GGC	GGA	G	G	fosmidomycin resistance protein	1098	366	3	G	G	G	G	G	G	G	G	G	G	G	G	G	G	G	G	G	G	G	G	G	G	G	G	G	G	G	G	G	G	G	G	G	G	G	G
189	3630848	G	A	ns		CGC	CAC	R	H	hypothetical protein	593	198	2	G	G	G	G	G	G	G	G	G	G	G	G	G	G	G	G	G	G	G	G	G	G	G	G	G	G	G	G	G	G	G	G	G	G	G	G
190	1102143	C	T	s		CTG	TTG	L	L	5-carboxymethyl-2-hydroxymuconate delta-isomerase	220	74	1	C	C	C	C	C	C	C	C	C	C	C	C	C	C	C	T	C	C	C	C	C	C	C	C	C	C	C	C	C	C	C	C	C	C	C	C
191	652687	A	G	ns		GTT	GCT	V	A	putative lysR-family transcriptional regulator	377	126	2	A	A	A	A	A	A	A	A	A	A	A	A	A	A	A	A	A	A	A	A	A	A	A	A	A	A	A	A	A	A	A	A	A	A	A	A
192	3610159	C	T	ns		GGG	AGG	G	R	acetylglutamate kinase	514	172	1	C	C	C	C	C	C	C	C	C	C	C	C	C	C	C	C	C	C	C	C	C	C	C	C	C	C	C	C	C	C	C	C	C	C	C	C
193	2495154	A	G	s		GCT	GCC	A	A	xanthosine permease	258	86	3	G	G	G	G	G	G	G	G	G	G	G	G	G	G	G	G	G	G	G	G	G	G	G	G	G	G	G	G	G	G	G	G	G	G	G	G
194	4253546	G	T	ns		TTG	TTT	L	F	conserved hypothetical protein	849	283	3	G	G	G	G	G	G	G	G	G	G	G	G	G	G	G	G	G	G	G	G	G	G	G	G	G	G	G	G	G	G	G	G	G	G	G	G
195	3174172	G	A	intergenic										G	G	G	G	G	G	G	G	G	G	G	G	G	G	G	G	G	G	G	G	G	G	G	G	G	G	G	G	G	G	G	G	G	G	G	G
196	17187	C	T	s		GTG	GTA	V	V	putative membrane protein	306	102	3	T	T	T	T	T	T	T	T	T	T	T	T	T	T	T	T	T	T	T	T	T	T	T	T	T	T	T	T	T	T	T	T	T	T	T	T
197	691764	G	A	ns		CCA	CTA	P	L	conserved hypothetical protein	473	158	2	G	G	G	G	G	G	G	G	G	G	G	G	G	G	G	G	G	G	G	G	G	G	G	G	G	G	G	G	G	G	G	G	G	G	G	G
198	3059882	T	G	intergenic										G	G	G	G	G	G	G	G	G	G	G	G	G	G	G	G	G	G	G	G	G	G	G	G	G	G	G	G	G	G	G	G	G	G	G	G
199	3342222	T	C	ns		CTG	CCG	L	P	phosphocarrier protein (nitrogen related hpr)	38	13	2	T	T	T	T	T	T	T	T	T	T	T	T	T	T	T	T	C	T	T	T	T	T	T	T	T	T	T	T	T	T	T	T	T	T	T	T
200	3879688	C	T	s		GCC	GCT	A	A	putative transferase	543	181	3	T	T	T	T	T	T	T	T	T	T	T	T	T	T	T	T	T	T	T	T	T	T	T	T	T	T	T	T	T	T	T	T	T	T	T	T
201	1195316	C	T	ns		CCG	TCG	P	S	conserved hypothetical protein	376	126	1	C	C	C	C	C	C	C	C	C	C	C	C	C	C	C	C	C	C	C	C	C	C	C	C	C	C	C	C	C	C	C	C	C	C	C	C
202	1704872	G	T	ns		GCC	TCC	A	S	putative outer membrane protein	262	88	1	G	G	G	G	G	G	G	G	G	G	G	G	G	G	G	G	G	G	G	G	G	G	G	G	G	G	G	G	G	G	G	G	G	G	G	G
203	577468	G	A	s		CTG	CTA	L	L	putative allantoinase	288	96	3	G	G	G	G	G	G	G	G	G	G	G	G	G	G	G	G	G	G	G	G	G	G	G	G	G	G	G	G	G	G	G	G	G	G	G	G
204	1988213	C	T	s		GCC	GCT	A	A	conserved hypothetical protein	390	130	3	C	C	C	C	C	C	C	C	C	C	C	C	C	C	C	C	C	C	C	C	C	C	C	C	C	C	C	C	C	C	C	C	T	C	C	C
205	2972433	C	T	misc_RNA							155			T	T	T	T	T	T	T	T	T	T	T	T	T	T	T	T	T	T	T	T	T	T	T	T	T	T	T	T	T	T	T	T	T	T	T	T
206	3084334	A	G	ns		AAT	AGT	N	S	conserved hypothetical protein	83	28	2	A	A	A	A	A	A	A	A	A	A	A	A	A	A	A	A	A	A	A	A	A	A	A	A	A	A	A	A	A	A	A	A	A	A	A	A
207	4372393	C	T	ns		TGG	TAG	W	*	formate dehydrogenase H	239	80	2	C	C	C	C	C	C	C	C	C	C	C	C	C	C	C	C	C	C	C	C	C	C	C	C	C	C	C	C	C	C	C	C	C	C	C	C
208	869699	T	C	s		TTG	CTG	L	L	ABC transporter ATP-binding protein	151	51	1	C	C	C	C	C	C	C	C	C	C	C	C	C	C	C	C	C	C	C	C	C	C	C	C	C	C	C	C	C	C	C	C	C	C	C	C
209	2235092	T	C	ns		AAA	GAA	K	E	putative lipoprotein	757	253	1	T	T	T	T	T	T	T	T	T	T	T	T	T	T	T	T	T	T	T	T	T	T	T	T	T	T	T	T	T	T	T	T	T	T	T	T
210	4674982	G	A	s		TCC	TCT	S	S	valyl-tRNA synthetase	975	325	3	G	G	G	G	G	G	G	G	G	G	G	G	G	G	G	G	G	G	G	G	G	G	G	G	G	G	G	G	G	G	G	G	G	G	G	G
211	1777278	T	C	ns		AGT	GGT	S	G	hypothetical protein	388	130	1	C	C	C	C	C	C	C	C	C	C	C	C	C	C	C	C	C	C	C	C	C	C	C	C	C	C	C	C	C	C	C	C	C	C	C	C
212	4063084	G	A	intergenic										G	G	G	G	G	G	G	G	G	G	G	G	G	G	G	G	G	G	G	G	G	G	G	G	G	G	G	G	G	G	G	G	G	G	G	G
213	21374	T	G	ns		TTT	TTG	F	L	hypothetical protein	177	59	3	T	T	T	T	T	T	T	T	T	T	T	T	T	T	T	T	G	T	T	T	T	T	T	T	T	T	T	T	T	T	T	T	T	T	T	T
214	2404769	C	T	ns		CCG	CTG	P	L	phosphate acetyltransferase	530	177	2	C	C	C	C	C	C	C	C	C	C	C	C	C	C	C	C	C	C	C	C	C	C	C	C	C	C	C	C	C	C	C	C	C	C	C	C
215	3762483	C	T	s		TGC	TGT	C	C	conserved hypothetical protein	1017	339	3	C	C	C	C	C	C	C	C	C	C	C	C	C	C	C	C	C	C	C	C	C	C	C	C	C	C	C	C	C	C	C	C	C	C	C	C
216	575006	C	T	s		ACC	ACT	T	T	probable metabolite transport protein	702	234	3	C	C	C	C	C	C	C	C	C	C	C	C	C	C	C	C	C	C	C	C	C	C	C	C	C	C	C	C	C	C	C	C	C	C	C	C
217	2750755	G	A	ns		GCG	ACG	A	T	large repetitive protein	7261	2421	1	A	A	A	A	A	A	A	A	A	A	A	A	A	A	A	A	A	A	A	A	A	A	A	A	A	A	A	A	A	A	A	A	A	A	A	A
218	445543	A	G	s		GCA	GCG	A	A	branched chain amino acid transport system II carrier protein	792	264	3	G	G	G	G	G	G	G	G	G	G	G	G	G	G	G	G	G	G	G	G	G	G	G	G	G	G	G	G	G	G	G	G	G	G	G	G
219	4333451	G	A	ns		GGT	AGT	G	S	large repetitive protein	5854	1952	1	G	G	G	G	G	G	G	G	G	G	G	G	G	G	G	G	G	G	G	G	G	G	G	G	G	G	G	G	G	G	G	G	G	G	G	G
220	1832572	G	A	s		ACC	ACT	T	T	putative hydrolase	648	216	3	A	A	A	A	A	A	A	A	A	A	A	A	A	A	A	A	A	A	A	A	A	A	A	A	A	A	A	A	A	A	A	A	A	A	A	A
221	1316960	T	C	ns		CAA	CGA	Q	R	peptide transport system ATP-binding protein SapF	599	200	2	T	T	T	T	T	T	T	T	T	T	T	T	T	T	T	T	T	T	T	T	T	T	T	T	T	T	T	T	T	T	T	T	T	T	T	T
222	4172186	C	T	ns		ACA	ATA	T	I	two-component sensor kinase EnvZ	1205	402	2	C	C	C	C	C	C	C	C	C	C	C	C	C	C	C	C	C	C	C	C	C	C	C	C	C	C	C	C	C	C	C	C	C	C	C	C
223	2703127	G	A	s		CGC	CGT	R	R	putative RNA methyltransferase	924	308	3	G	G	G	G	G	G	G	G	G	G	G	G	G	G	G	G	G	G	G	G	G	G	G	G	G	G	G	G	G	G	G	G	G	G	G	G
224	2746073	G	A	ns		GGC	GAC	G	D	large repetitive protein	2579	860	2	G	G	G	G	G	G	G	G	G	G	G	G	G	G	G	G	G	G	G	G	G	G	G	G	G	G	G	G	G	G	G	G	G	G	G	G
225	672992	G	A	ns		GAC	AAC	D	N	sensor kinase DpiB	202	68	1	G	G	G	G	G	G	G	G	G	G	G	G	G	G	G	G	G	G	G	G	G	G	G	G	G	G	G	G	G	G	G	G	G	G	G	G
226	1135673	C	T	s		TTC	TTT	F	F	putative 2-hydroxyacid dehydrogenase in phoh-csgg intergenic region	333	111	3	C	C	C	C	C	C	C	C	C	C	C	C	C	C	C	C	C	C	C	C	C	C	C	C	C	C	C	C	C	C	C	C	C	C	C	C
227	3549940	C	T	ns		GCT	GTT	A	V	possible competence-related protein (pseudogene)	34745	11582	2	C	C	C	C	C	C	C	C	C	C	C	C	C	C	C	C	C	C	C	C	C	C	C	C	C	C	C	C	C	C	C	C	C	C	C	C
228	3629027	G	A	ns		GCG	GTG	A	V	hypothetical protein	1094	365	2	G	G	G	G	G	G	G	G	G	G	G	G	G	G	G	G	G	G	G	G	G	G	G	G	G	G	G	G	G	G	G	G	G	G	G	G
229	975441	C	T	intergenic										C	C	C	C	C	C	C	C	C	C	C	C	C	C	C	C	C	C	C	C	C	C	C	C	C	C	C	C	C	C	C	C	C	C	C	C
230	2002943	G	A	ns		CTT	TTT	L	F	invasion response-regulator	187	63	1	A	A	A	A	A	A	A	A	A	A	A	A	A	A	A	A	A	A	A	A	A	A	A	A	A	A	A	A	A	A	A	A	A	A	A	A
231	3253322	A	G	s		CTA	CTG	L	L	putative membrane protein	633	211	3	G	G	G	G	G	G	G	G	G	G	G	G	G	G	G	G	G	G	G	G	G	G	G	G	G	G	G	G	G	G	G	G	G	G	G	G
232	4803197	T	C	ns		GAG	GGG	E	G	outer membrane usher protein (pseudogene)	464	155	2	T	T	T	T	T	T	T	T	T	T	T	T	T	T	T	T	T	T	T	T	T	T	T	T	T	T	T	T	T	T	T	T	T	T	T	T
233	3292247	T	C	ns		CTG	CCG	L	P	possible exported protein	1763	588	2	T	T	T	T	T	T	T	T	T	T	T	T	T	T	T	T	T	T	T	T	T	T	T	T	T	T	T	T	T	T	T	T	T	T	T	T
234	54513	C	T	ns		GCG	GTG	A	V	isoleucyl-tRNA synthetase	662	221	2	C	C	C	C	C	C	C	C	C	C	C	C	C	C	C	C	C	C	C	C	C	C	C	C	C	C	C	C	C	C	C	C	C	C	C	C
235	2237775	C	T	ns		CGC	CAC	R	H	putative n-hydroxybenzoate hydroxylase	773	258	2	C	C	C	C	C	C	C	C	C	C	C	C	C	C	C	T	C	C	C	C	C	C	C	C	C	C	C	C	C	C	C	C	C	C	C	C
236	3361086	G	T	ns		CCG	ACG	P	T	putative sialic acid transporter	1429	477	1	G	G	G	G	G	G	G	G	G	G	G	G	G	G	G	G	G	G	G	G	G	G	G	G	G	G	G	G	G	G	G	G	G	G	G	G
237	3847076	A	G	s		GTA	GTG	V	V	hypothetical protein	234	78	3	G	G	G	G	G	G	G	G	G	G	G	G	G	G	G	G	G	G	G	G	G	G	G	G	G	G	G	G	G	G	G	G	G	G	G	G
238	3466292	A	G	ns		GTG	GCG	V	A	conserved hypothetical protein	119	40	2	G	G	G	G	G	G	G	G	G	G	G	G	G	G	G	G	G	G	G	G	G	G	G	G	G	G	G	G	G	G	G	G	G	G	G	G
239	2158608	G	A	ns		ACA	ATA	T	I	putative tyrosine-protein kinase	416	139	2	G	G	G	G	G	G	G	G	G	G	G	G	G	G	G	G	G	G	G	G	G	G	G	G	G	G	G	G	A	G	G	G	G	G	G	G
240	3892583	C	A	ns		AAG	AAT	K	N	putative virulence-associated autotransporter protein (pseudogene)	1548	516	3	C	C	C	C	C	C	C	C	C	C	C	C	C	C	C	C	C	C	C	C	C	C	C	C	C	C	C	C	C	C	C	C	C	C	C	C
241	601409	A	G	s		AAA	AAG	K	K	FimH protein precursor	777	259	3	G	G	G	G	G	G	G	G	G	G	G	G	G	G	G	G	G	G	G	G	G	G	G	G	G	G	G	G	G	G	G	G	G	G	G	G
242	4382116	G	T	s		GTC	GTA	V	V	putative amino acid permease	501	167	3	G	G	G	G	G	G	G	G	G	G	G	G	G	G	G	G	G	G	G	G	G	G	G	G	G	G	G	G	G	G	G	G	G	G	G	G
243	32762	C	T	s		CTG	CTA	L	L	putative membrane protein	237	79	3	T	T	T	T	T	T	T	T	T	T	T	T	T	T	T	T	T	T	T	T	T	T	T	T	T	T	T	T	T	T	T	T	T	T	T	T
244	2694835	T	C	ns		ATA	ATG	I	M	sigma-E factor negative regulatory protein	165	55	3	T	T	T	T	T	T	T	T	T	T	T	T	T	T	T	T	T	T	T	T	T	T	T	T	T	T	T	T	T	T	T	T	T	T	T	T
245	4619720	C	T	s		TTG	TTA	L	L	2',3'-cyclic-nucleotide 2'-phosphodiesterase	156	52	3	C	C	C	C	C	C	C	C	C	C	C	C	C	C	C	C	C	C	C	C	C	C	C	C	C	C	C	C	C	C	C	C	C	C	C	C
246	3717856	G	A	s		AAG	AAA	K	K	putative membrane permease	1149	383	3	G	G	G	G	G	G	G	G	G	G	G	G	G	G	G	G	G	G	G	G	G	G	G	G	G	G	G	G	G	G	G	G	G	G	G	G
247	2669640	C	T	ns		GGG	GAG	G	E	putative membrane protein	620	207	2	T	T	T	T	T	T	T	T	T	T	T	T	T	T	T	T	T	T	T	T	T	T	T	T	T	T	T	T	T	T	T	T	T	T	T	T
248	3299031	C	T	s		TGC	TGT	C	C	conserved hypothetical protein	588	196	3	C	C	C	C	C	C	C	C	C	C	C	C	C	C	C	C	C	C	C	C	C	C	C	C	C	C	C	C	C	C	C	C	C	C	C	C
249	552803	T	C	ns		ATG	GTG	M	V	copper-transporting ATPase	868	290	1	C	C	C	C	C	C	C	C	C	C	C	C	C	C	C	C	C	C	C	C	C	C	C	C	C	C	C	C	C	C	C	C	C	C	C	C
250	2288504	C	T	intergenic										T	T	T	T	T	T	T	T	T	T	T	T	T	T	T	T	T	T	T	T	T	T	T	T	T	T	T	T	T	T	T	T	T	T	T	T
251	397389	A	G	ns		AAC	GAC	N	D	type III Restriction-modification system StyLTI enzyme res (pseudogene)	514	172	1	G	G	G	G	G	G	G	G	G	G	G	G	G	G	G	G	G	G	G	G	G	G	G	G	G	G	G	G	G	G	G	G	G	G	G	G
252	1456223	T	C	s		AAA	AAG	K	K	hypothetical protein	579	193	3	T	T	T	T	T	T	T	T	T	T	T	T	T	T	T	T	T	T	T	T	T	T	T	T	T	T	T	T	T	T	T	T	T	T	T	T
253	4648282	C	G	s		CCG	CCC	P	P	anaerobic ribonucleoside-triphosphate reductase activating protein	228	76	3	C	C	C	C	C	C	C	C	C	C	C	C	C	C	C	C	C	C	C	C	C	C	C	C	C	C	C	C	C	C	C	C	C	C	C	C
254	168222	C	T	s		AAC	AAT	N	N	GMP reductase	1023	341	3	C	C	C	C	C	C	C	C	C	C	C	C	C	C	C	C	C	C	C	C	C	C	C	C	C	C	C	C	C	C	C	C	C	C	C	T
255	4791187	T	C	ns		GTG	GCG	V	A	lytic murein transglycosylase	305	102	2	C	C	C	C	C	C	C	C	C	C	C	C	C	C	C	C	C	C	C	C	C	C	C	C	C	C	C	C	C	C	C	C	C	C	C	C
256	2542015	G	A	ns		CGC	TGC	R	C	NADP-dependent malate dehydrogenase (decarboxylating)	451	151	1	G	G	G	G	G	G	G	G	G	G	G	G	G	G	G	G	G	G	G	G	G	G	G	G	G	G	G	G	G	G	G	G	G	G	G	G
257	2545292	C	T	ns		CCG	CTG	P	L	transketolase 2	1586	529	2	C	C	C	C	C	C	C	C	C	C	C	C	C	C	C	C	C	C	C	C	C	C	C	C	C	C	C	C	C	C	C	C	C	C	C	C
258	3951813	C	T	intergenic										T	T	T	T	T	T	T	T	T	T	T	T	T	T	T	T	T	T	T	T	T	T	T	T	T	T	T	T	T	T	T	T	T	T	T	T
259	3657987	G	A	s		ACC	ACT	T	T	putative ABC transport protein, solute-binding component	342	114	3	G	G	G	G	G	G	G	G	G	G	G	G	G	G	G	G	G	G	G	G	G	G	G	G	G	G	G	G	G	G	G	G	G	G	G	G
260	1090397	A	G	intergenic										G	G	G	G	G	G	G	G	G	G	G	G	G	G	G	G	G	G	G	G	G	G	G	G	G	G	G	G	G	G	G	G	G	G	G	G
261	2332398	C	T	ns		GAT	AAT	D	N	DNA gyrase subunit A	1612	538	1	T	T	T	T	T	T	T	T	T	T	T	T	T	T	T	T	T	T	T	T	T	T	T	T	T	T	T	T	T	T	T	T	T	T	T	T
262	1814924	T	C	intergenic										T	T	T	T	T	T	T	T	T	T	T	T	T	T	T	T	T	T	T	T	T	T	T	T	T	T	T	T	T	T	T	T	T	T	T	T
263	1601413	G	A	ns		GCG	GTG	A	V	pyridoxamine kinase	497	166	2	A	A	A	A	A	A	A	A	A	A	A	A	A	A	A	A	A	A	A	A	A	A	A	A	A	A	A	A	A	A	A	A	A	A	A	A
264	3059925	T	A	intergenic										A	A	A	A	A	A	A	A	A	A	A	A	A	A	A	A	A	A	A	A	A	A	A	A	A	A	A	A	A	A	A	A	A	A	A	A
265	2496028	C	T	ns		GGG	GAG	G	E	xanthosine phosphorylase	272	91	2	C	C	C	C	C	C	C	C	C	C	C	C	C	C	C	C	C	C	C	C	C	C	C	C	C	C	C	C	C	C	C	C	C	C	C	C
266	2316433	A	G	ns		ATG	ACG	M	T	ferredoxin-type protein NapF	164	55	2	G	G	G	G	G	G	G	G	G	G	G	G	G	G	G	G	G	G	G	G	G	G	G	G	G	G	G	G	G	G	G	G	G	G	G	G
267	3059924	T	G	intergenic										G	G	G	G	G	G	G	G	G	G	G	G	G	G	G	G	G	G	G	G	G	G	G	G	G	G	G	G	G	G	G	G	G	G	G	G
268	3066164	T	C	ns		GAG	GGG	E	G	single-stranded DNA-specific exonuclease	41	14	2	T	T	T	T	T	T	T	T	T	T	T	T	T	T	T	T	T	T	T	T	T	T	T	T	T	T	T	T	T	T	T	T	T	T	T	T
269	4510027	C	T	ns		CTC	TTC	L	F	conserved hypothetical protein	493	165	1	C	C	C	C	C	C	C	C	C	C	C	C	C	C	C	C	C	C	C	C	C	C	C	C	C	C	C	C	C	C	C	C	C	C	C	C
270	1052044	C	T	ns		GTA	ATA	V	I	conserved hypothetical protein	121	41	1	C	C	C	C	C	C	C	C	C	C	C	C	C	C	C	C	C	C	C	C	C	C	C	C	C	C	C	C	C	C	C	C	C	C	C	C
271	4273783	C	A	ns		CGT	AGT	R	S	B12-dependent homocysteine-N5-methyltetrahydrofolate transmethylase	3055	1019	1	A	A	A	A	A	A	A	A	A	A	A	A	A	A	A	A	A	A	A	A	A	A	A	A	A	A	A	A	A	A	A	A	A	A	A	A
272	540749	C	T	s		GCC	GCT	A	A	ferrochelatase	810	270	3	C	C	C	C	C	C	C	C	C	C	C	C	C	C	C	C	C	C	C	C	C	C	C	C	C	C	C	C	C	C	C	C	C	C	C	C
273	1280342	A	G	intergenic										A	A	A	A	A	A	A	A	A	A	A	A	A	A	A	A	A	A	A	A	A	A	A	A	A	A	A	A	A	A	A	A	A	A	A	A
274	1513137	G	A	ns		GCC	ACC	A	T	putative dimethyl sulphoxide reductase subunit	295	99	1	G	G	G	G	G	G	G	G	G	G	G	G	G	G	G	G	G	G	G	G	G	G	G	G	G	G	G	G	G	G	G	G	G	G	G	G
275	4084601	A	G	ns		GTA	GCA	V	A	putative membrane protein (pseudogene)	245	82	2	G	G	G	G	G	G	G	G	G	G	G	G	G	G	G	G	G	G	G	G	G	G	G	G	G	G	G	G	G	G	G	G	G	G	G	G
276	330250	G	A	ns		GGC	AGC	G	S	Rhs-family protein	1615	539	1	G	G	G	G	G	G	G	G	G	G	G	G	G	G	G	G	G	G	G	G	G	G	G	G	G	G	G	G	G	G	G	G	G	G	G	G
277	3073567	C	T	ns		GAT	AAT	D	N	hypothetical protein	583	195	1	C	C	C	C	C	C	C	C	C	C	C	C	C	C	C	C	C	C	C	C	C	C	C	C	C	C	C	C	C	C	C	C	C	C	C	C
278	4460147	G	A	ns		AGT	AAT	S	N	conserved hypothetical protein	755	252	2	A	A	A	A	A	A	A	A	A	A	A	A	A	A	A	A	A	A	A	A	A	A	A	A	A	A	A	A	A	A	A	A	A	A	A	A
279	4097892	C	T	s		CTG	CTA	L	L	putative lipoprotein	447	149	3	C	C	C	C	C	C	C	C	C	C	C	C	C	C	C	C	C	C	C	C	C	C	C	C	C	C	C	C	C	C	C	C	C	C	C	C
280	2680154	A	C	ns		TCT	GCT	S	A	putative PTS system IIBC component	502	168	1	C	C	C	C	C	C	C	C	C	C	C	C	C	C	C	C	C	C	C	C	C	C	C	C	C	C	C	C	C	C	C	C	C	C	C	C
281	2843437	A	G	ns		TTA	TCA	L	S	electron transport protein	122	41	2	A	A	A	A	A	A	G	A	A	A	A	A	A	A	A	A	A	A	A	A	A	A	A	A	A	A	A	A	G	A	A	A	A	A	A	A
282	1531640	G	A	s		GTG	GTA	V	V	putative secreted protein	483	161	3	G	G	G	G	G	G	G	G	G	G	G	G	G	G	G	G	G	G	G	G	G	G	G	G	G	G	G	G	G	G	G	G	G	G	G	G
283	3868187	C	T	s		CTG	TTG	L	L	putative sugar-bisphosphate aldolase (pseudogene)	82	28	1	C	C	C	C	C	C	C	C	C	C	C	C	C	C	C	C	C	C	C	C	C	C	C	C	C	C	C	C	C	C	C	C	C	C	C	C
284	1702909	G	C	intergenic										G	G	G	G	G	G	G	G	G	G	G	G	G	G	G	G	G	G	G	G	G	G	G	G	G	G	G	G	G	G	G	G	G	G	G	G
285	1169095	G	T	ns		GAC	TAC	D	Y	putative flagellar basal-body rod protein FlgC (proximal rod protein)	154	52	1	G	G	G	G	G	G	G	G	G	G	G	G	G	G	G	G	T	G	G	G	G	G	G	G	G	G	G	G	G	G	G	G	G	G	G	G
286	704530	C	T	ns		TGG	TAG	W	*	glutamate/aspartate transport system permease protein GltK	161	54	2	C	C	C	C	C	C	C	C	C	C	C	C	C	C	C	C	C	C	C	C	C	C	C	C	C	C	C	C	C	C	C	C	C	C	C	C
287	2915319	G	A	ns		CAA	TAA	Q	*	RNA polymerase sigma subunit RpoS (sigma-38)	751	251	1	G	G	G	G	G	G	G	G	G	G	G	G	G	G	G	G	G	G	G	G	G	G	G	G	G	G	G	G	G	G	G	G	G	G	G	G
288	2509943	T	C	s		TTA	CTA	L	L	putative transcriptional regulator	622	208	1	C	C	C	C	C	C	C	C	C	C	C	C	C	C	C	C	C	C	C	C	C	C	C	C	C	C	C	C	C	C	C	C	C	C	C	C
289	2756684	G	A	s		ACG	ACA	T	T	putative type I secretion protein, ATP-binding protein	846	282	3	G	G	G	G	G	G	G	G	G	G	G	G	G	G	G	G	G	G	G	G	G	G	G	G	G	G	G	G	G	G	G	G	G	G	G	G
290	4321540	A	G	ns		AAG	AGG	K	R	single-strand DNA-binding protein	131	44	2	G	G	G	G	G	G	G	G	G	G	G	G	G	G	G	G	G	G	G	G	G	G	G	G	G	G	G	G	G	G	G	G	G	G	G	G
291	1784324	G	A	ns		GGC	AGC	G	S	putative virulence protein	49	17	1	A	A	A	A	A	A	A	A	A	A	A	A	A	A	A	A	A	A	A	A	A	A	A	A	A	A	A	A	A	A	A	A	A	A	A	A
292	3953229	C	T	s		CTG	TTG	L	L	glycerol-3-phosphate dehydrogenase	130	44	1	T	T	T	T	T	T	T	T	T	T	T	T	T	T	T	T	T	T	T	T	T	T	T	T	T	T	T	T	T	T	T	T	T	T	T	T
293	2233752	T	C	ns		AAG	GAG	K	E	putative oxidoreductase	595	199	1	C	C	C	C	C	C	C	C	C	C	C	C	C	C	C	C	C	C	C	C	C	C	C	C	C	C	C	C	C	C	C	C	C	C	C	C
294	389966	G	T	intergenic										G	G	G	G	G	G	G	G	G	G	G	G	G	G	G	G	G	G	G	G	G	G	G	G	G	G	G	G	G	G	G	G	G	G	G	G
295	1600465	G	A	s		CAG	CAA	Q	Q	putative proton/oligopeptide symporter	1461	487	3	A	A	A	G	A	A	G	A	A	A	A	G	A	A	A	G	G	G	G	A	A	A	G	A	A	A	A	A	G	A	A	A	G	G	A	A
296	2743975	G	A	ns		GAC	AAC	D	N	large repetitive protein	481	161	1	G	G	G	G	G	G	G	G	G	G	G	G	G	G	G	G	G	G	G	G	G	G	G	G	G	G	G	G	G	G	G	G	G	G	G	G
297	3659647	C	T	ns		GGG	GAG	G	E	putative ABC transporter permease protein	752	251	2	T	T	T	T	T	T	T	T	T	T	T	T	T	T	T	T	T	T	T	T	T	T	T	T	T	T	T	T	T	T	T	T	T	T	T	T
298	4051824	C	T	intergenic										C	C	C	C	C	C	C	C	C	C	C	C	C	C	C	C	C	C	C	C	C	C	C	C	C	C	C	C	C	C	C	C	C	C	C	C
299	2531073	C	T	ns		ATG	ATA	M	I	putative membrane protein	393	131	3	C	C	C	C	C	C	C	C	C	C	C	C	C	C	C	C	C	C	C	C	C	C	C	C	C	C	C	C	C	C	C	C	C	C	C	C
300	3290817	G	A	s		GCG	GCA	A	A	possible exported protein	333	111	3	G	G	G	G	G	G	G	G	G	G	G	G	G	G	G	G	G	G	G	G	G	G	G	G	G	G	G	G	G	G	G	G	G	G	G	G
301	3635824	G	A	intergenic										G	G	G	G	G	G	G	G	G	G	G	G	G	G	G	G	G	G	G	G	G	G	G	G	G	G	G	G	G	G	G	G	G	G	G	G
302	89102	A	G	ns		AAA	AGA	K	R	FixA protein	602	201	2	G	G	G	G	G	G	G	G	G	G	G	G	G	G	G	G	G	G	G	G	G	G	G	G	G	G	G	G	G	G	G	G	G	G	G	G
303	2129439	T	C	s		AAA	AAG	K	K	putative dehydratase RfbH	789	263	3	C	C	C	C	C	C	C	C	C	C	C	C	C	C	C	C	C	C	C	C	C	C	C	C	C	C	C	C	C	C	C	C	C	C	C	C
304	4518101	G	T	ns		ACG	AAG	T	K	Vi polysaccharide biosynthesis protein TviE, Glycosyl transferases group 1	173	58	2	G	G	G	G	G	G	G	G	G	G	G	G	G	G	G	G	G	G	G	G	G	G	G	G	G	G	G	G	G	G	G	G	G	G	G	G
305	3689465	A	G	s		CAA	CAG	Q	Q	rhamnulose-1-phosphate aldolase (pseudogene)	33	11	3	G	G	G	G	G	G	G	G	G	G	G	G	G	G	G	G	G	G	G	G	G	G	G	G	G	G	G	G	G	G	G	G	G	G	G	G
306	2169657	G	A	ns		CAT	TAT	H	Y	DNA-3-methyladenine glycosidase II	664	222	1	A	A	A	A	A	A	A	A	A	A	A	A	A	A	A	A	A	A	A	A	A	A	A	A	A	A	A	A	A	A	A	A	A	A	A	A
307	952807	G	A	s		TTG	TTA	L	L	conserevd hypothetical protein	102	34	3	G	G	G	G	G	G	G	G	G	G	G	G	G	G	G	G	G	G	G	G	G	G	G	G	G	G	G	G	G	G	G	G	G	G	G	G
308	1254424	A	G	s		ACT	ACC	T	T	conserved hypothetical protein (pseudogene)	219	73	3	G	G	G	G	G	G	G	G	G	G	G	G	G	G	G	G	G	G	G	G	G	G	G	G	G	G	G	G	G	G	G	G	G	G	G	G
309	4079882	C	T	s		CTG	TTG	L	L	universal stress protein B	184	62	1	T	T	T	T	T	T	T	T	T	T	T	T	T	T	T	T	T	T	T	T	T	T	T	T	T	T	T	T	T	T	T	T	T	T	T	T
310	3849783	A	T	ns		CTG	CAG	L	Q	putative membrane protein (pseudogene)	293	98	2	A	A	A	A	A	A	A	A	A	A	A	A	A	A	A	T	A	A	A	A	A	A	A	A	A	A	A	A	A	A	A	A	A	A	A	A
311	1939496	G	A	intergenic										G	G	G	G	G	G	G	G	G	G	G	G	G	G	G	G	G	G	G	G	G	G	G	G	G	G	G	G	G	G	G	G	G	G	G	G
312	12478	C	T	s		CAC	CAT	H	H	DnaK protein (heat shock protein 70)	885	295	3	T	T	T	T	T	T	T	T	T	T	T	T	T	T	T	T	T	T	T	T	T	T	T	T	T	T	T	T	T	T	T	T	T	T	T	T
313	3756565	G	A	ns		CGC	TGC	R	C	high affinity ribose transport protein	553	185	1	G	G	G	G	G	G	G	G	G	G	G	G	G	G	G	G	G	G	G	G	G	G	G	G	G	G	G	G	G	G	G	G	G	G	G	G
314	3694106	A	T	s		TCT	TCA	S	S	putative lipoprotein	903	301	3	A	A	A	A	A	A	A	A	A	A	A	A	A	A	A	A	A	A	A	A	A	A	A	A	A	A	A	A	A	A	A	A	A	A	A	A
315	204478	C	T	ns		CCG	CTG	P	L	hypothetical ABC transporter ATP-binding protein	110	37	2	T	T	T	T	T	T	T	T	T	T	T	T	T	T	T	T	T	T	T	T	T	T	T	T	T	T	T	T	T	T	T	T	T	T	T	T
316	2225193	A	G	ns		GTG	GCG	V	A	putative permease transmembrane component	461	154	2	G	G	G	G	G	G	G	G	G	G	G	G	G	G	G	G	G	G	G	G	G	G	G	G	G	G	G	G	G	G	G	G	G	G	G	G
317	2461837	C	A	intergenic										A	A	A	A	A	A	A	A	A	A	A	A	A	A	A	A	A	A	A	A	A	A	A	A	A	A	A	A	A	A	A	A	A	A	A	A
318	1786966	A	C	s		CGT	CGG	R	R	conserved hypothetical protein	372	124	3	C	C	C	C	C	C	C	C	C	C	C	C	C	C	C	C	C	C	C	C	C	C	C	C	C	C	C	C	C	C	C	C	C	C	C	C
319	214999	T	C	ns		ACC	GCC	T	A	outer membrane usher protein HtrE precursor	841	281	1	C	C	C	C	C	C	C	C	C	C	C	C	C	C	C	C	C	C	C	C	C	C	C	C	C	C	C	C	C	C	C	C	C	C	C	C
320	3281489	C	A	ns		CAA	AAA	Q	K	possible carbohydrate kinase	862	288	1	C	C	C	C	C	C	C	C	C	C	C	C	C	C	C	C	C	C	C	C	C	C	C	C	C	C	C	C	C	C	C	C	C	C	C	C
321	3623826	A	G	ns		GTC	GCC	V	A	5,10 methylenetetrahydrofolate reductase	428	143	2	G	G	G	G	G	G	G	G	G	G	G	G	G	G	G	G	G	G	G	G	G	G	G	G	G	G	G	G	G	G	G	G	G	G	G	G
322	2492526	T	C	intergenic										C	C	C	C	C	C	C	C	C	C	C	C	C	C	C	C	C	C	C	C	C	C	C	C	C	C	C	C	C	C	C	C	C	C	C	C
323	3892335	A	T	ns		ATC	AAC	I	N	putative virulence-associated autotransporter protein (pseudogene)	1796	599	2	A	A	A	A	A	A	A	A	A	A	A	A	A	A	A	A	A	A	A	A	A	A	A	A	A	A	A	A	A	A	A	A	A	A	A	A
324	4523463	G	C	ns		CAG	GAG	Q	E	Vi polysaccharide biosynthesis protein, UDP-glucose/GDP-mannose dehydrogenase	433	145	1	G	G	G	G	G	G	G	G	G	G	G	G	G	G	G	G	G	G	G	G	G	G	G	G	G	G	G	G	G	G	G	G	G	G	G	G
325	490361	A	G	intergenic										G	G	G	G	G	G	G	G	G	G	G	G	G	G	G	G	G	G	G	G	G	G	G	G	G	G	G	G	G	G	G	G	G	G	G	G
326	1338116	T	G	ns		GTG	GGG	V	G	periplasmic murein peptide-binding protein MppA	1223	408	2	T	T	T	T	T	T	T	T	T	T	T	T	T	T	T	T	T	T	T	T	T	T	T	T	T	T	T	T	T	T	T	T	T	T	T	T
327	4214165	C	T	intergenic										T	T	T	T	T	T	T	T	T	T	T	T	T	T	T	T	T	T	T	T	T	T	T	T	T	T	T	T	T	T	T	T	T	T	T	T
328	4192610	C	T	s		AAC	AAT	N	N	phosphoglycolate phosphatase	18	6	3	T	T	T	T	T	T	T	T	T	T	T	T	T	T	T	T	T	T	T	T	T	T	T	T	T	T	T	T	T	T	T	T	T	T	T	T
329	2221187	T	C	ns		ATG	GTG	M	V	putative two-component system sensor kinase	541	181	1	C	C	C	C	C	C	C	C	C	C	C	C	C	C	C	C	C	C	C	C	C	C	C	C	C	C	C	C	C	C	C	C	C	C	C	C
330	414936	G	T	ns		GAG	GAT	E	D	PrpE protein	1674	558	3	G	G	G	G	G	G	G	G	G	G	G	G	G	G	G	G	G	G	G	G	G	G	G	G	G	G	G	G	G	G	G	G	G	G	G	G
331	1410282	C	T	s		GCC	GCT	A	A	putative peptidase	189	63	3	C	C	C	C	C	C	C	C	C	C	C	C	C	C	C	C	C	C	C	C	C	C	C	C	C	C	C	C	C	C	C	C	C	C	C	C
332	3789857	T	A	s		CGT	CGA	R	R	periplasmic phosphate-binding protein	15	5	3	T	T	T	T	T	T	T	T	T	T	T	T	T	T	T	T	T	T	T	T	T	T	T	T	T	T	T	T	T	T	T	T	T	T	T	T
333	754490	T	C	ns		CTC	CCC	L	P	conserved hypothetical protein	143	48	2	C	C	C	C	C	C	C	C	C	C	C	C	C	C	C	C	C	C	C	C	C	C	C	C	C	C	C	C	C	C	C	C	C	C	C	C
334	1772249	G	A	s		CGC	CGT	R	R	putative inner membrane transport protein	963	321	3	A	A	A	A	A	A	A	A	A	A	A	A	A	A	A	A	A	A	A	A	A	A	A	A	A	A	A	A	A	A	A	A	A	A	A	A
335	664501	A	G	ns		CTG	CCG	L	P	regulator of nucleoside diphosphate kinase	83	28	2	A	A	A	A	A	A	A	A	A	A	A	A	A	A	A	A	A	A	A	A	A	A	A	A	A	A	A	A	A	A	A	A	A	A	A	A
336	3980159	T	C	intergenic										C	C	C	C	C	C	C	C	C	C	C	C	C	C	C	C	C	C	C	C	C	C	C	C	C	C	C	C	C	C	C	C	C	C	C	C
337	610111	C	T	s		GAG	GAA	E	E	possible copper-binding protein	216	72	3	T	T	T	T	T	T	T	T	T	T	T	T	T	T	T	T	T	T	T	T	T	T	T	T	T	T	T	T	T	T	T	T	T	T	T	T
338	2218346	T	C	ns		ATC	ACC	I	T	putative lipoprotein	122	41	2	T	T	T	T	T	T	T	T	T	T	T	T	T	T	T	T	T	T	T	T	T	T	T	T	T	T	T	T	T	T	T	T	T	T	T	T
339	1615350	C	T	s		CAG	CAA	Q	Q	conserved hypothetical protein	105	35	3	T	T	T	T	T	T	T	T	T	T	T	T	T	T	T	T	T	T	T	T	T	T	T	T	T	T	T	T	T	T	T	T	T	T	T	T
340	3059824	G	A	intergenic										A	A	A	A	A	A	A	A	A	A	A	A	A	A	A	A	A	A	A	A	A	A	A	A	A	A	A	A	A	A	A	A	A	A	A	A
341	2859564	C	T	s		TCC	TCT	S	S	Iron transport protein, periplasmic-binding protein	303	101	3	C	C	C	C	C	C	C	C	C	C	C	C	C	C	C	C	C	C	C	C	C	C	C	C	C	C	C	C	C	C	C	C	C	C	C	C
342	3059819	C	T	intergenic										T	T	T	T	T	T	T	T	T	T	T	T	T	T	T	T	T	T	T	T	T	T	T	T	T	T	T	T	T	T	T	T	T	T	T	T
343	3852154	A	T	ns		GAA	GAT	E	D	acetohydroxy acid synthase I, small subunit	1032	344	3	A	A	A	T	A	A	A	A	A	A	A	T	A	A	A	A	A	A	A	A	A	A	A	A	A	A	A	A	A	A	A	A	A	A	A	A
344	4081497	C	T	s		GCG	GCA	A	A	putative low-affinity inorganic phosphate transporter	174	58	3	T	T	T	T	T	T	T	T	T	T	T	T	T	T	T	T	T	T	T	T	T	T	T	T	T	T	T	T	T	T	T	T	T	T	T	T
345	448862	A	G	s		CTA	CTG	L	L	maltodextrin glucosidase	474	158	3	G	G	G	G	G	G	G	G	G	G	G	G	G	G	G	G	G	G	G	G	G	G	G	G	G	G	G	G	G	G	G	G	G	G	G	G
346	4538093	G	A	ns		CAG	TAG	Q	*	hypothetical protein	160	54	1	G	G	G	G	G	G	G	G	G	G	G	G	G	G	G	G	G	G	G	G	G	G	G	G	G	G	G	G	G	G	G	G	G	G	G	G
347	3401452	G	A	s		GCG	GCA	A	A	possible oxidoreductase	840	280	3	G	G	G	G	G	G	G	G	G	G	G	G	G	G	G	G	G	G	G	G	G	G	G	G	G	G	G	G	G	G	G	G	G	G	G	G
348	1874639	C	T	intergenic										C	C	C	C	C	C	T	C	C	C	C	C	C	C	C	C	C	C	C	C	C	C	C	C	C	C	C	C	C	C	C	C	C	C	C	C
349	1630245	A	T	s		GCT	GCA	A	A	putative type III secretion ATP synthase	795	265	3	A	A	A	A	A	A	A	A	A	A	A	A	A	A	A	A	A	A	A	A	A	A	A	A	A	A	A	A	A	A	A	A	A	A	A	A
350	3894053	C	T	s		CAG	CAA	Q	Q	putative virulence-associated autotransporter protein (pseudogene)	78	26	3	C	C	C	C	C	C	C	C	C	C	C	C	C	C	C	C	C	C	C	C	C	C	C	C	C	C	C	C	C	C	C	C	C	C	C	C
351	4154850	C	T	ns		CCA	CTA	P	L	maltodextrin phosphorylase	581	194	2	C	C	C	C	C	C	C	C	C	C	C	C	C	C	C	C	T	C	C	C	C	C	C	C	C	C	C	C	C	C	C	C	C	C	C	C
352	1270888	G	A	ns		CGA	CAA	R	Q	possible membrane transport protein	755	252	2	A	A	A	A	A	A	A	A	A	A	A	A	A	A	A	A	A	A	A	A	A	A	A	A	A	A	A	A	A	A	A	A	A	A	A	A
353	776825	G	A	ns		CGT	CAT	R	H	2-oxoglutarate dehydrogenase E1 component	299	100	2	G	G	G	G	G	G	G	G	G	G	G	G	G	G	G	G	G	G	G	G	G	G	G	G	G	G	G	G	G	G	G	G	G	G	G	G
354	1824170	G	A	s		GCC	GCT	A	A	alanine racemase	108	36	3	A	A	A	A	A	A	A	A	A	A	A	A	A	A	A	A	A	A	A	A	A	A	A	A	A	A	A	A	A	A	A	A	A	A	A	A
355	4196909	G	A	ns		CCA	TCA	P	S	putative surface-exposed virulence protein (pseudogene)	3556	1186	1	A	A	A	A	A	A	A	A	A	A	A	A	A	A	A	A	A	A	A	A	A	A	A	A	A	A	A	A	A	A	A	A	A	A	A	A
356	2045479	G	A	intergenic										G	G	G	G	G	G	A	G	G	G	G	G	G	G	G	G	G	G	G	G	G	G	G	G	G	G	G	G	G	G	G	G	G	G	G	G
357	4396951	C	T	intergenic										C	C	C	C	C	C	C	C	C	C	C	C	C	C	C	C	C	C	C	C	C	C	C	C	C	C	C	C	C	C	C	C	C	C	N	C
358	912550	A	G	ns		TGG	CGG	W	R	arginine-binding periplasmic protein 2 precursor	541	181	1	A	A	A	A	A	A	A	A	A	A	A	A	A	A	A	A	A	A	A	A	A	A	A	A	A	A	A	A	A	A	A	A	A	A	A	A
359	1643335	C	T	s		GAG	GAA	E	E	putative secretion system protein	240	80	3	C	C	C	C	C	C	C	C	C	C	C	C	C	C	C	C	C	C	C	C	C	C	C	C	C	C	C	C	C	C	C	C	C	C	C	C
360	4436542	G	A	intergenic										G	G	G	G	G	G	G	G	G	G	G	G	G	G	G	G	G	G	G	G	G	G	G	G	G	G	G	G	G	G	G	G	G	G	G	G
361	4266937	G	A	ns		GCG	ACG	A	T	isocitrate lyase	568	190	1	G	G	G	G	G	G	G	G	G	G	G	G	G	G	G	G	G	G	G	G	G	G	G	G	G	G	G	G	G	G	G	G	G	G	G	G
362	4561303	G	A	s		GGC	GGT	G	G	fumarate reductase, flavoprotein subunit	963	321	3	G	G	G	G	G	G	G	G	G	G	G	G	G	G	G	G	G	G	G	G	G	G	G	G	G	G	G	G	G	G	G	G	G	G	G	G
363	4576737	G	A	ns		GTA	ATA	V	I	N-acetylmuramoyl-L-alanine amidase	25	9	1	G	G	G	G	G	G	G	G	G	G	G	G	G	G	G	G	G	G	G	G	G	G	G	G	G	G	G	G	G	G	G	G	G	G	G	G
364	817881	A	G	s		AAA	AAG	K	K	formiminoglutamase	225	75	3	G	G	G	G	G	G	G	G	G	G	G	G	G	G	G	G	G	G	G	G	G	G	G	G	G	G	G	G	G	G	G	G	G	G	G	G
365	2073793	T	C	intergenic										C	C	C	C	C	C	C	C	C	C	C	C	C	C	C	C	C	C	C	C	C	C	C	C	C	C	C	C	C	C	C	C	C	C	C	C
366	157324	C	T	s		GTC	GTT	V	V	cell division protein FtsZ	228	76	3	C	C	C	C	C	C	C	C	C	C	C	C	C	C	C	C	C	C	C	C	C	C	C	C	C	C	C	C	C	C	C	C	C	C	C	C
367	661114	T	C	s		GGT	GGC	G	G	molybdopterin-containing oxidoreductase iron-sulfur subunit	306	102	3	C	C	C	C	C	C	C	C	C	C	C	C	C	C	C	C	C	C	C	C	C	C	C	C	C	C	C	C	C	C	C	C	C	C	C	C
368	633950	A	G	ns		TAG	TGG	*	W	ferric enterobactin transport protein FepE (pseudogene)	236	79	2	A	A	A	A	A	A	A	A	A	A	A	A	A	A	A	A	A	A	A	A	A	A	A	A	A	A	A	A	A	A	A	A	A	A	A	A
369	485523	A	G	s		AAT	AAC	N	N	cytochrome o ubiquinol oxidase C subunit	870	290	3	A	A	A	A	A	A	A	A	A	A	A	A	A	A	A	A	A	A	A	A	A	A	A	A	A	A	A	A	A	A	A	A	A	A	A	A
370	1649036	T	C	ns		TTT	CTT	F	L	putative two-component sensor kinase	1966	656	1	C	C	C	C	C	C	C	C	C	C	C	C	C	C	C	C	C	C	C	C	C	C	C	C	C	C	C	C	C	C	C	C	C	C	C	C
371	4754034	C	T	ns		TGG	TAG	W	*	probable carbon starvation protein	35	12	2	T	T	T	T	T	T	T	T	T	T	T	T	T	T	T	T	T	T	T	T	T	T	T	T	T	T	T	T	T	T	T	T	T	T	T	T
372	4754035	A	G	ns		TGG	CGG	W	R	probable carbon starvation protein	34	12	1	G	G	G	G	G	G	G	G	G	G	G	G	G	G	G	G	G	G	G	G	G	G	G	G	G	G	G	G	G	G	G	G	G	G	G	G
373	3134993	T	A	s		ATT	ATA	I	I	bacteriocin (fragment)	150	50	3	A	A	A	A	A	A	A	A	A	A	A	A	A	A	A	A	A	A	A	A	A	A	A	A	A	A	A	A	A	A	A	A	A	A	A	A
374	2679091	A	G	ns		TTG	TCG	L	S	putative membrane protein	200	67	2	A	A	A	A	A	A	A	A	A	A	A	A	A	A	A	A	A	A	A	A	A	A	A	A	A	A	A	A	A	A	A	A	A	A	A	A
375	1530893	G	T	intergenic										G	G	G	G	G	G	G	G	G	G	G	G	G	G	G	G	G	G	G	G	G	G	G	G	G	G	G	G	G	G	G	G	G	G	G	G
376	3871533	C	T	s		ACG	ACA	T	T	putative glycosyl hydrolase	1320	440	3	C	C	C	C	C	C	C	C	C	C	C	C	C	C	C	C	C	C	C	C	C	C	C	C	C	C	C	C	C	C	C	C	C	C	C	C
377	1846533	G	A	ns		GTT	ATT	V	I	conserved hypothetical protein	52	18	1	G	G	G	G	G	G	G	G	G	G	G	G	G	G	G	G	A	G	G	G	G	G	G	G	G	G	G	G	G	G	G	G	G	G	G	G
378	474028	A	G	ns		CTG	CCG	L	P	probable ATP-binding component of 2-aminoethylphosphonate transporter	314	105	2	A	A	A	A	A	A	A	A	A	A	A	A	A	A	A	A	A	A	A	A	A	A	A	A	A	A	A	A	A	A	A	A	A	A	A	A
379	1223740	A	G	ns		CAC	CGC	H	R	aminotripeptidase	839	280	2	G	G	G	G	G	G	G	G	G	G	G	G	G	G	G	G	G	G	G	G	G	G	G	G	G	G	G	G	G	G	G	G	G	G	G	G
380	437573	C	T	intergenic										C	C	C	C	C	C	C	C	C	C	C	C	C	C	C	C	C	C	C	C	C	C	C	C	C	C	C	C	C	C	C	C	C	C	C	C
381	1348205	T	C	ns		ATG	ACG	M	T	invasin-like protein	878	293	2	C	C	C	C	C	C	C	C	C	C	C	C	C	C	C	C	C	C	C	C	C	C	C	C	C	C	C	C	C	C	C	C	C	C	C	C
382	2143487	G	A	intergenic										G	G	G	G	G	G	G	G	G	G	G	G	G	G	G	G	G	G	G	G	G	G	G	G	G	G	G	G	G	G	G	G	G	G	G	G
383	3327793	G	A	intergenic										G	G	G	G	G	G	G	G	G	G	G	G	G	G	G	G	G	G	G	G	G	G	G	G	G	G	G	G	G	G	G	G	G	G	G	G
384	4620427	A	G	ns		AGA	GGA	R	G	cysQ protein	286	96	1	G	G	G	G	G	G	G	G	G	G	G	G	G	G	G	G	G	G	G	G	G	G	G	G	G	G	G	G	G	G	G	G	G	G	G	G
385	2554464	C	T	ns		TCG	TTG	S	L	putative efflux pump	713	238	2	C	C	C	C	C	C	C	C	C	C	C	C	C	C	C	C	C	C	C	C	C	C	C	C	C	C	C	C	C	C	C	C	C	C	C	C
386	651639	C	T	ns		TGG	TGA	W	*	conserved hypothetical protein	357	119	3	C	C	C	C	C	C	C	C	C	C	C	C	C	C	C	C	C	C	C	C	C	C	C	C	C	C	C	C	C	C	C	C	C	C	C	C
387	1520015	T	C	intergenic										C	C	C	C	C	C	C	C	C	C	C	C	C	C	C	C	C	C	C	C	C	C	C	C	C	C	C	C	C	C	C	C	C	C	C	C
388	4197624	C	T	s		CTG	CTA	L	L	putative surface-exposed virulence protein (pseudogene)	2841	947	3	T	T	T	T	T	T	T	T	T	T	T	T	T	T	T	T	T	T	T	T	T	T	T	T	T	T	T	T	T	T	T	T	T	T	T	T
389	4463538	C	T	ns		GCT	GTT	A	V	hypothetical protein	254	85	2	C	C	C	C	C	C	T	C	C	C	C	C	C	C	C	C	C	C	C	C	C	C	C	C	C	C	C	C	C	C	C	C	C	C	C	C
390	2939312	C	T	ns		CGC	CAC	R	H	sulfite reductase (NADPH) hemoprotein alpha subunit	230	77	2	C	C	C	C	C	C	C	C	C	C	C	C	C	C	C	C	C	C	C	C	C	C	C	C	C	C	C	C	C	C	C	C	C	C	C	C
391	1264092	C	T	intergenic										C	C	C	C	C	C	C	C	C	C	C	C	C	C	C	C	C	C	C	C	C	C	C	C	C	C	C	C	C	C	C	C	C	C	C	C
392	3654248	C	T	s		CTG	TTG	L	L	conserved hypothetical protein	562	188	1	C	C	C	C	C	C	C	C	C	C	C	C	C	C	C	C	C	C	C	C	C	C	C	C	C	C	C	C	C	C	C	C	C	C	C	C
393	4241765	G	A	ns		GGT	AGT	G	S	50S ribosomal subunit protein L15	64	22	1	G	G	G	G	G	G	G	G	G	A	G	G	G	G	G	G	G	G	G	G	G	G	G	G	G	G	G	G	G	G	G	G	G	G	G	G
394	1810914	G	A	ns		GCT	ACT	A	T	hydrogenase-1 operon protein HyaE	244	82	1	A	A	A	A	A	A	A	A	A	A	A	A	A	A	A	A	A	A	A	A	A	A	A	A	A	A	A	A	A	A	A	A	A	A	A	A
395	3354611	T	C	s		CGT	CGC	R	R	glutamate synthase (NADPH) small chain	1098	366	3	C	C	C	C	C	C	C	C	C	C	C	C	C	C	C	C	C	C	C	C	C	C	C	C	C	C	C	C	C	C	C	C	C	C	C	C
396	1431936	C	T	s		CTG	TTG	L	L	possible ATP-binding protein	31	11	1	T	T	T	T	T	T	T	T	T	T	T	T	T	T	T	T	T	T	T	T	T	T	T	T	T	T	T	T	T	T	T	T	T	T	T	T
397	609308	C	T	s		TCG	TCA	S	S	bactoprenol glucosyl transferase	12	4	3	T	T	T	T	T	T	T	T	T	T	T	T	T	T	T	T	T	T	T	T	T	T	T	T	T	T	T	T	T	T	T	T	T	T	T	T
398	1306206	A	T	ns		GTC	GAC	V	D	putative regulatory protein	593	198	2	A	A	A	A	A	A	A	A	A	A	A	A	A	A	A	A	A	A	A	A	A	A	A	A	A	A	A	A	A	A	A	A	A	A	A	A
399	3245535	G	A	ns		CGG	CAG	R	Q	probable oxidoreductase (pseudogene).	1778	593	2	G	G	G	G	G	G	G	G	G	G	G	G	G	G	G	G	G	G	G	G	G	G	G	G	G	G	G	G	G	G	G	G	G	G	G	G
400	4616344	A	G	ns		CTG	CCG	L	P	putative membrane protein	128	43	2	A	A	A	A	A	A	A	A	A	A	A	A	A	A	A	A	A	A	A	A	A	A	A	A	A	A	A	A	A	A	A	A	A	A	A	A
401	1665920	C	T	ns		GCA	GTA	A	V	pyruvate kinase	809	270	2	C	C	C	C	C	C	C	C	C	C	C	C	C	C	C	C	C	C	C	C	C	C	C	C	C	C	C	C	C	C	C	C	C	C	C	C
402	4177661	C	T	ns		CGG	CAG	R	Q	putative hydrolase	593	198	2	C	C	C	C	C	C	C	C	C	C	C	C	C	C	C	C	C	C	C	C	C	C	C	C	C	C	C	C	C	C	C	C	C	C	C	C
403	2543029	C	T	ns		GCG	GTG	A	V	transaldolase A	293	98	2	T	T	T	T	T	T	T	T	T	T	T	T	T	T	T	T	T	T	T	T	T	T	T	T	T	T	T	T	T	T	T	T	T	T	T	T
404	2051128	A	G	ns		CTG	CCG	L	P	putative inner membrane protein	1439	480	2	G	G	G	G	G	G	G	G	G	G	G	G	G	G	G	G	G	G	G	G	G	G	G	G	G	G	G	G	G	G	G	G	G	G	G	G
405	1488469	T	C	ns		TAC	CAC	Y	H	putative exported protein	499	167	1	C	C	C	C	C	C	C	C	C	C	C	C	C	C	C	C	C	C	C	C	C	C	C	C	C	C	C	C	C	C	C	C	C	C	C	C
406	2353129	A	G	ns		ACA	GCA	T	A	conserved hypothetical protein	715	239	1	G	G	G	G	G	G	G	G	G	G	G	G	G	G	G	G	G	G	G	G	G	G	G	G	G	G	G	G	G	G	G	G	G	G	G	G
407	110988	C	T	s		CAG	CAA	Q	Q	probable ATP-dependent helicase HepA	1719	573	3	C	C	C	C	C	C	C	C	C	C	C	C	C	C	C	C	C	C	C	C	C	C	C	C	C	C	C	C	C	C	C	C	C	C	C	C
408	3656589	A	T	ns		CTG	CAG	L	Q	putative aldolase	689	230	2	A	A	A	A	A	A	A	A	A	A	A	A	A	A	A	A	A	A	A	A	A	A	A	A	A	A	A	A	A	A	A	A	A	A	A	A
409	3857080	T	C	ns		CTG	CCG	L	P	hypothetical protein	596	199	2	C	C	C	C	C	C	C	C	C	C	C	C	C	C	C	C	C	C	C	C	C	C	C	C	C	C	C	C	C	C	C	C	C	C	C	C
410	2688376	G	T	ns		CCG	CAG	P	Q	GTP-binding protein	542	181	2	G	G	G	G	G	G	G	G	G	G	G	G	G	G	G	G	G	G	G	G	G	G	G	G	G	G	G	G	G	G	G	G	G	G	G	G
411	3843665	C	T	ns		GGC	GAC	G	D	D-serine dehydratase	611	204	2	T	T	T	T	T	T	T	T	T	T	T	T	T	T	T	T	T	T	T	T	T	T	T	T	T	T	T	T	T	T	T	T	T	T	T	T
412	4215341	T	C	s		CTA	CTG	L	L	phosphoribulokinase	294	98	3	C	C	C	C	C	C	C	C	C	C	C	C	C	C	C	C	C	C	C	C	C	C	C	C	C	C	C	C	C	C	C	C	C	C	C	C
413	3712344	G	A	ns		CGC	CAC	R	H	putative aldolase	758	253	2	A	A	A	A	A	A	G	A	A	A	A	A	A	A	A	A	G	A	A	A	A	A	A	A	A	A	A	A	G	A	A	A	G	A	A	A
414	2448416	C	T	s		GCG	GCA	A	A	putative membrane protein	318	106	3	C	C	C	C	C	C	C	C	C	C	C	C	C	C	C	C	C	C	C	C	C	C	C	C	C	C	C	C	C	C	C	C	C	C	C	C
415	4231627	A	G	intergenic										A	A	A	A	A	A	A	A	A	A	A	A	A	A	A	A	A	A	A	A	A	A	A	A	A	A	A	A	A	A	A	A	A	A	A	A
416	3434756	C	T	ns		GGT	AGT	G	S	conserved hypothetical protein	1150	384	1	T	T	T	T	T	T	T	T	T	T	T	T	T	T	T	T	T	T	T	T	T	T	T	T	T	T	T	T	T	T	T	T	T	T	T	T
417	3918596	G	A	ns		CTC	TTC	L	F	putative beta-lactamase	292	98	1	A	A	A	A	A	A	A	A	A	A	A	A	A	A	A	A	A	A	A	A	A	A	A	A	A	A	A	A	A	A	A	A	A	A	A	A
418	457799	T	C	s		GTT	GTC	V	V	conserved hypothetical protein	288	96	3	T	T	T	T	T	T	T	T	T	T	T	T	T	T	T	T	T	T	T	T	T	T	T	T	T	T	T	T	T	T	T	T	T	T	T	T
419	2013993	A	G	s		CAA	CAG	Q	Q	flagellar hook associated protein 2	1044	348	3	G	G	G	G	G	G	G	G	G	G	G	G	G	G	G	G	G	G	G	G	G	G	G	G	G	G	G	G	G	G	G	G	G	G	G	G
420	543863	A	C	ns		CTG	CGG	L	R	putative transport protein	1190	397	2	A	A	A	A	A	A	A	A	A	A	A	A	A	A	A	A	A	A	A	A	A	A	A	A	A	A	A	A	A	A	A	A	A	A	A	A
421	909985	A	G	ns		ATA	ATG	I	M	possible transport protein	1038	346	3	G	G	G	G	G	G	G	G	G	G	G	G	G	G	G	G	G	G	G	G	G	G	G	G	G	G	G	G	G	G	G	G	G	G	G	G
422	4092506	A	G	ns		AGC	GGC	S	G	hypothetical ABC transporter ATP-binding protein	2215	739	1	A	A	A	A	A	A	A	A	A	A	A	A	A	A	A	A	A	A	A	A	A	A	A	A	A	A	A	A	A	A	A	A	A	A	A	A
423	1095905	A	G	ns		GTC	GCC	V	A	4-hydroxyphenylacetate 3-monooxygenase coupling protein	260	87	2	G	G	G	G	G	G	G	G	G	G	G	G	G	G	G	G	G	G	G	G	G	G	G	G	G	G	G	G	G	G	G	G	G	G	G	G
424	3179172	C	T	ns		CGC	CAC	R	H	probable AraC-family trancriptional regulatory protein	476	159	2	T	T	T	T	T	T	T	T	T	T	T	T	T	T	T	T	T	T	T	T	T	T	T	T	T	T	T	T	T	T	T	T	T	T	T	T
425	4715137	T	C	ns		GAT	GGT	D	G	conserved hypothetical protein	899	300	2	T	T	T	T	T	T	T	T	T	T	T	T	T	T	T	T	T	T	T	T	T	T	T	T	T	T	T	T	T	T	T	T	T	T	T	T
426	2546877	C	T	ns		GAC	AAC	D	N	putative exported protein	295	99	1	T	T	T	T	T	T	T	T	T	T	T	T	T	T	T	T	T	T	T	T	T	T	T	T	T	T	T	T	T	T	T	T	T	T	T	T
427	692204	G	A	s		ACC	ACT	T	T	conserved hypothetical protein	33	11	3	G	G	G	G	G	G	G	G	G	G	G	G	G	G	G	G	G	G	G	G	G	G	G	G	G	G	G	G	G	G	G	G	G	G	G	G
428	4739184	G	T	ns		GGC	TGC	G	C	putative aldehyde dehydrogenase (pseudogene)	337	113	1	G	G	G	G	G	G	G	G	G	G	G	G	G	G	G	G	G	G	G	G	G	G	G	G	G	G	G	G	G	G	G	G	G	G	G	G
429	1588391	C	T	s		TTC	TTT	F	F	putative aminotransferase (fragment)	99	33	3	T	T	T	T	T	T	T	T	T	T	T	T	T	T	T	T	T	T	T	T	T	T	T	T	T	T	T	T	T	T	T	T	T	T	T	T
430	1408039	C	T	ns		CAG	TAG	Q	*	putative lipoprotein	553	185	1	T	T	T	T	T	T	T	T	T	T	T	T	T	T	T	T	T	T	T	T	T	T	T	T	T	T	T	T	T	T	T	T	T	T	T	T
431	1098125	C	T	intergenic										T	T	T	T	T	T	T	T	T	T	T	T	T	T	T	T	T	T	T	T	T	T	T	T	T	T	T	T	T	T	T	T	T	T	N	T
432	845672	A	C	s		GCT	GCG	A	A	putative inner membrane protein	93	31	3	C	C	C	C	C	C	C	C	C	C	C	C	C	C	C	C	C	C	C	C	C	C	C	C	C	C	C	C	C	C	C	C	C	C	C	C
433	4804749	A	G	ns		CTG	CCG	L	P	putative fimbrial protein	257	86	2	G	G	G	G	G	G	G	G	G	G	G	G	G	G	G	G	G	G	G	G	G	G	G	G	G	G	G	G	G	G	G	G	G	G	G	G
434	1784272	G	A	intergenic										A	A	A	A	A	A	A	A	A	A	A	A	A	A	A	A	A	A	A	A	A	A	A	A	A	A	A	A	A	A	A	A	A	A	A	A
435	4445267	C	A	ns		TCT	TAT	S	Y	hypothetical protein	83	28	2	C	C	C	C	C	C	C	C	C	C	C	C	C	C	C	C	C	C	C	C	C	C	C	C	C	C	C	C	C	C	C	C	C	C	C	C
436	2219654	T	G	ns		CAG	CCG	Q	P	putative two-component system response regulator	392	131	2	T	T	T	T	T	T	T	T	T	T	T	T	T	T	T	T	T	T	T	T	T	T	T	T	T	T	T	T	T	T	T	T	T	T	T	T
437	2219655	G	A	ns		CAG	TAG	Q	*	putative two-component system response regulator	391	131	1	G	G	G	G	G	G	G	G	G	G	G	G	G	G	G	G	G	G	G	G	G	G	G	G	G	G	G	G	G	G	G	G	G	G	G	G
438	1456030	C	T	intergenic										C	C	C	C	C	C	C	C	C	C	C	C	C	C	C	C	C	C	C	C	C	C	C	C	C	C	C	C	C	C	C	C	C	C	C	C
439	4002581	T	C	ns		TAT	CAT	Y	H	xylulose kinase	79	27	1	C	C	C	C	C	C	C	C	C	C	C	C	C	C	C	C	C	C	C	C	C	C	C	C	C	C	C	C	C	C	C	C	C	C	C	C
440	2783293	G	A	s		GGG	GGA	G	G	putative transcriptional regulator	636	212	3	G	G	G	G	G	G	G	G	G	G	G	G	G	G	G	G	G	G	G	G	G	G	G	G	G	G	G	G	G	G	G	G	G	G	G	G
441	4517618	T	C	ns		CAA	CGA	Q	R	Vi polysaccharide biosynthesis protein TviE, Glycosyl transferases group 1	656	219	2	T	T	T	T	T	T	T	T	T	T	T	T	T	T	T	T	T	T	T	T	T	T	T	T	T	T	T	T	T	T	T	T	T	T	T	T
442	1849904	C	T	intergenic										C	C	C	C	C	C	C	C	C	C	C	C	C	C	C	C	C	C	C	C	C	C	C	C	C	C	C	C	C	C	C	C	C	C	C	C
443	4019716	G	T	ns		GCT	GAT	A	D	3-methyladenine DNA glycosylase I, constitutive	209	70	2	G	G	G	G	G	G	G	G	G	G	G	G	G	G	G	G	G	G	G	G	G	G	G	G	G	G	G	G	G	G	G	G	G	G	G	G
444	542934	T	C	s		ACT	ACC	T	T	inosine-guanosine kinase	912	304	3	C	C	C	C	C	C	C	C	C	C	C	C	C	C	C	C	C	C	C	C	C	C	C	C	C	C	C	C	C	C	C	C	C	C	C	C
445	3360344	T	C	ns		ATA	GTA	I	V	conserved hypothetical protein (pseudogene)	634	212	1	C	C	C	C	C	C	C	C	C	C	C	C	C	C	C	C	C	C	C	C	C	C	C	C	C	C	C	C	C	C	C	C	C	C	C	C
446	3164442	G	A	s		GAC	GAT	D	D	hydrogenase-2 component protein	237	79	3	G	G	G	G	G	G	G	G	G	G	G	G	G	G	G	G	G	G	G	G	G	G	G	G	G	G	G	G	G	G	G	G	G	G	G	G
447	2388057	G	A	ns		ACT	ATT	T	I	NADH dehydrogenase I chain G	1595	532	2	A	A	A	A	A	A	A	A	A	A	A	A	A	A	A	A	A	A	A	A	A	A	A	A	A	A	A	A	A	A	A	A	A	A	A	A
448	2521547	G	A	ns		GGC	GAC	G	D	coproporphyrinogen III oxidase	128	43	2	G	G	G	G	G	G	G	G	G	G	G	G	G	G	G	G	G	G	G	G	G	G	G	G	G	G	G	G	G	G	G	G	G	G	G	G
449	1476958	C	T	ns		CCT	TCT	P	S	putative alcohol dehydrogenase	289	97	1	C	C	C	C	C	C	C	C	C	C	C	C	C	C	C	C	C	C	C	C	C	C	C	C	C	C	C	C	C	C	C	C	C	C	C	C
450	1875747	G	A	s		AAG	AAA	K	K	hypothetical protein	9	3	3	A	A	A	A	A	A	A	A	A	A	A	A	A	A	A	A	A	A	A	A	A	A	A	A	A	A	A	A	A	A	A	A	A	A	A	A
451	334428	G	A	ns		GGT	AGT	G	S	Rhs-family protein	3115	1039	1	G	G	G	G	G	G	G	G	G	G	G	G	G	G	G	G	G	G	G	G	G	G	G	G	G	G	G	G	G	G	G	G	G	G	G	G
452	1408780	G	A	ns		CCC	CTC	P	L	putative benzoate membrane transport protein	668	223	2	G	G	G	G	G	G	G	G	G	G	G	G	G	G	G	G	G	G	G	G	G	G	G	G	G	G	G	G	G	G	G	G	A	G	G	G
453	2588787	G	A	s		TTC	TTT	F	F	GMP synthase (glutamine-hydrolyzing)	462	154	3	G	G	G	G	G	G	G	G	G	G	G	G	G	G	G	G	G	G	G	G	G	G	G	G	G	G	G	G	G	G	G	G	G	G	G	G
454	1468620	A	G	intergenic										A	A	A	A	A	A	A	A	A	A	A	A	A	A	A	A	A	A	A	A	A	A	A	A	A	A	A	A	A	A	A	A	A	A	A	A
455	2655198	T	C	ns		ATT	ACT	I	T	stationary phase inducible protein CsiE	14	5	2	T	T	T	T	T	T	T	T	T	T	T	T	T	T	T	T	T	T	T	T	T	T	T	T	T	T	T	T	T	T	T	T	T	T	T	T
456	472038	G	A	ns		GCG	GTG	A	V	probable membrane component of 2-aminoethylphosphonate transporter	329	110	2	G	G	G	G	G	G	G	G	G	G	G	G	G	G	G	G	G	G	G	G	G	G	G	G	G	G	G	G	G	G	G	G	G	G	G	G
457	4052387	A	G	ns		AAT	AGT	N	S	C4-dicarboxylate transport protein	527	176	2	A	A	A	A	A	A	A	A	A	A	A	A	A	A	A	A	A	A	A	A	A	A	A	A	A	A	A	A	A	A	A	A	A	A	A	A
458	2157317	G	A	s		ACC	ACT	T	T	putative tyrosine-protein kinase	1707	569	3	G	G	G	G	G	G	G	G	G	G	G	G	G	G	G	G	G	G	G	G	G	G	G	G	G	G	G	G	G	G	G	G	G	G	G	G
459	2239954	G	A	ns		CCG	CTG	P	L	putative gentisate 1,2-dioxygenase	1016	339	2	A	A	A	A	A	A	A	A	A	A	A	A	A	A	A	A	A	A	A	A	A	A	A	A	A	A	A	A	A	A	A	A	A	A	A	A
460	3017092	C	T	ns		GTG	ATG	V	M	phosphoenolpyruvate-protein phosphotransferase	1309	437	1	C	C	C	C	C	C	C	C	C	C	C	C	C	C	C	C	C	C	C	C	C	C	C	C	C	C	C	C	C	C	C	C	C	C	C	C
461	354895	G	A	ns		GTG	ATG	V	M	outer membrane fimbrial usher protein	1687	563	1	A	A	A	A	A	A	A	A	A	A	A	A	A	A	A	A	A	A	A	A	A	A	A	A	A	A	A	A	A	A	A	A	A	A	A	A
462	1252071	G	A	ns		GGC	AGC	G	S	putative secreted protein	1087	363	1	G	G	G	G	G	G	G	G	G	G	G	G	G	G	G	G	G	G	G	G	G	G	G	G	G	G	G	G	G	G	G	G	G	G	G	G
463	2233946	C	T	ns		CGC	CAC	R	H	putative oxidoreductase	401	134	2	C	C	C	C	C	C	C	C	C	C	C	C	C	C	C	C	C	C	C	C	C	C	C	C	C	C	C	C	C	C	C	C	T	C	C	C
464	930939	G	A	s		CAG	CAA	Q	Q	putative exported protein	630	210	3	G	G	G	G	G	G	G	G	G	G	G	G	G	G	G	G	G	G	G	G	G	G	G	G	G	G	G	G	G	G	G	G	G	G	G	G
465	624836	C	T	ns		GGC	AGC	G	S	conserved hypothetical protein	79	27	1	C	C	C	C	C	C	C	C	C	C	C	C	C	C	C	C	C	C	C	C	C	C	C	C	C	C	C	C	C	C	C	C	C	C	C	C
466	1165871	C	T	s		CTG	TTG	L	L	virulence factor MviN	553	185	1	C	C	C	C	C	C	C	C	C	C	C	C	C	C	C	C	C	C	C	C	C	C	C	C	C	C	C	C	C	C	C	C	C	C	C	C
467	4307887	G	T	ns		GTT	TTT	V	F	putative exported protein	202	68	1	G	G	G	G	G	G	G	G	G	G	G	G	G	G	G	G	G	G	G	G	G	G	G	G	G	G	G	G	G	G	G	G	G	G	G	G
468	3031998	G	A	s		ACC	ACT	T	T	conserved hypothetical protein	648	216	3	A	A	A	A	A	A	A	A	A	A	A	A	A	A	A	A	A	A	A	A	A	A	A	A	A	A	A	A	A	A	A	A	A	A	A	A
469	1360939	C	T	ns		CAG	TAG	Q	*	ATP-dependent RNA helicase (pseudogene)	88	30	1	T	T	T	T	T	T	T	T	T	T	T	T	T	T	T	T	T	T	T	T	T	T	T	T	T	T	T	T	T	T	T	T	T	T	T	T
470	522174	C	T	ns		GTA	ATA	V	I	acriflavin resistance protein B	3085	1029	1	C	C	C	C	C	C	T	C	C	C	C	C	C	C	C	C	C	C	C	C	C	C	C	C	C	C	C	C	T	C	C	C	T	C	C	C
471	76422	A	G	ns		AGC	GGC	S	G	carbamoyl-phosphate synthase small chain	727	243	1	G	G	G	G	G	G	G	G	G	G	G	G	G	G	G	G	G	G	G	G	G	G	G	G	G	G	G	G	G	G	G	G	G	G	G	G
472	473937	T	G	s		ACA	ACC	T	T	probable ATP-binding component of 2-aminoethylphosphonate transporter	405	135	3	T	T	T	T	T	T	T	T	T	T	T	T	T	T	T	T	T	T	T	T	T	T	T	T	T	T	T	T	T	T	T	T	T	T	T	T
473	3780706	C	T	s		AGC	AGT	S	S	probable fimbrial subunit protein	111	37	3	C	C	C	C	C	C	C	C	C	C	C	C	C	C	C	C	C	C	C	C	C	C	C	C	C	C	C	C	C	C	C	C	C	C	C	C
474	1241623	C	T	ns		GGG	AGG	G	R	nitrate/nitrite sensor protein NarX	337	113	1	T	T	T	T	T	T	T	T	T	T	T	T	T	T	T	T	T	T	T	T	T	T	T	T	T	T	T	T	T	T	T	T	T	T	T	T
475	2538933	T	C	ns		GAC	GGC	D	G	putative ethanolamine utilization protein EutS	125	42	2	C	C	C	C	C	C	C	C	C	C	C	C	C	C	C	C	C	C	C	C	C	C	C	C	C	C	C	C	C	C	C	C	C	C	C	C
476	3755055	G	T	s		ATC	ATA	I	I	high affinity ribose transport protein	552	184	3	G	G	G	G	G	G	G	G	G	G	G	G	G	G	G	G	G	G	G	G	G	G	G	G	G	G	G	G	G	G	G	G	G	G	G	G
477	1705077	G	A	ns		TGG	TAG	W	*	putative outer membrane protein	467	156	2	G	G	G	G	G	G	G	G	G	G	G	G	G	G	G	G	G	G	G	G	G	G	G	G	G	G	G	G	G	G	G	G	G	G	G	G
478	2073468	G	A	ns		GCA	ACA	A	T	putative propanediol utilization protein PduA	46	16	1	G	G	G	G	G	G	G	G	G	G	G	G	G	G	G	G	G	G	G	G	G	G	G	G	G	G	G	G	G	G	G	G	G	G	G	G
479	3880961	A	G	ns		ATA	ATG	I	M	conserved hypothetical protein	720	240	3	G	G	G	G	G	G	G	G	G	G	G	G	G	G	G	G	G	G	G	G	G	G	G	G	G	G	G	G	G	G	G	G	G	G	G	G
480	640088	A	G	intergenic										A	A	A	A	A	A	A	A	A	A	A	A	A	A	A	A	A	A	A	A	A	A	A	A	A	A	A	A	A	A	A	A	A	A	A	A
481	2755707	G	A	s		CAG	CAA	Q	Q	putative type I secretion protein	1275	425	3	G	G	G	G	G	G	G	G	G	G	G	G	G	G	G	G	G	G	G	G	G	G	G	G	G	G	G	G	G	G	G	G	G	G	G	G
482	4239860	C	T	s		ACC	ACT	T	T	30S ribosomal subunit protein S8	165	55	3	C	C	C	C	C	C	C	C	C	C	C	C	C	C	C	C	C	C	C	C	C	C	C	C	C	C	C	C	C	C	C	C	C	C	C	C
483	518336	G	A	ns		CCC	CTC	P	L	hypothetical 58.9 kDa protein in tesb-hha intergenic region. Contains probable N-terminal signal sequence	653	218	2	G	G	G	G	G	G	G	G	G	G	G	G	G	G	G	G	G	G	G	G	G	G	G	G	G	G	G	G	G	G	G	G	G	G	G	G
484	4465215	G	A	ns		TGG	TAG	W	*	hypothetical protein	494	165	2	G	G	G	G	G	G	G	G	G	G	G	G	G	G	G	G	G	G	G	G	G	G	G	G	G	G	G	G	G	G	G	G	G	G	G	G
485	2952080	G	A	ns		GCG	ACG	A	T	outer membrane usher protein	2443	815	1	A	A	A	A	A	A	A	A	A	A	A	A	A	A	A	A	A	A	A	A	A	A	A	A	A	A	A	A	A	A	A	A	A	A	A	A
486	3355022	C	T	intergenic										C	C	C	C	C	C	C	C	C	C	C	C	C	C	C	C	C	C	C	C	C	C	C	C	C	C	C	C	C	C	C	C	C	C	C	C
487	3593740	G	A	s		GGC	GGT	G	G	UDP-N-acetylenolpyruvoylglucosamine reductase	798	266	3	G	G	G	G	G	G	G	G	G	G	G	G	G	G	G	G	G	G	G	G	G	G	G	G	G	G	G	G	G	G	G	G	G	G	G	G
488	4397449	C	T	ns		CGC	TGC	R	C	anaerobic dimethyl sulfoxide reductase chain A (pseudogene)	376	126	1	C	C	C	C	C	C	C	C	C	C	C	C	C	C	C	C	C	C	C	C	C	C	C	C	C	C	C	C	C	C	C	C	C	C	C	C
489	219473	G	A	s		GTC	GTT	V	V	poly(A) polymerase	228	76	3	G	G	G	G	G	G	G	G	G	G	G	G	G	G	G	G	G	G	G	G	G	G	G	G	G	G	G	G	G	G	G	G	G	G	G	G
490	183428	A	G	ns		AAA	AGA	K	R	dihydrolipoamide acetyltransferase component (E2) of pyruvate dehydrogenase	1364	455	2	A	A	A	A	A	A	A	A	A	A	A	A	A	A	A	A	A	A	A	A	A	A	A	A	A	A	A	A	A	A	A	A	A	A	A	A
491	1721603	C	T	intergenic										T	T	T	T	T	T	T	T	T	T	T	T	T	T	T	T	T	T	T	T	T	T	T	T	T	T	T	T	T	T	T	T	T	T	T	T
492	3863384	T	G	intergenic										G	G	G	G	G	G	G	G	G	G	G	G	G	G	G	G	G	G	G	G	G	G	G	G	G	G	G	G	G	G	G	G	G	G	G	G
493	4759129	G	A	s		AGC	AGT	S	S	putative secreted protein	171	57	3	A	A	A	A	A	A	A	A	A	A	A	A	A	A	A	A	A	A	A	A	A	A	A	A	A	A	A	A	A	A	A	A	A	A	A	A
494	4444527	G	A	ns		GGA	GAA	G	E	putative membrane protein	320	107	2	G	G	G	G	G	G	G	G	G	G	G	G	G	G	G	G	G	G	G	G	G	G	G	G	G	G	G	G	G	G	G	G	G	G	G	G
495	1628960	G	A	s		ACC	ACT	T	T	putative type III secretion protein	63	21	3	A	A	A	A	A	A	A	A	A	A	A	A	A	A	A	A	A	A	A	A	A	A	A	A	A	A	A	A	A	A	A	A	A	A	A	A
496	4296944	T	C	ns		TAT	CAT	Y	H	maltose/maltodextrin transport ATP-binding protein	943	315	1	C	C	C	C	C	C	C	C	C	C	C	C	C	C	C	C	C	C	C	C	C	C	C	C	C	C	C	C	C	C	C	C	C	C	C	C
497	1350330	G	T	ns		AGC	ATC	S	I	putative thiol peroxidase	68	23	2	T	T	T	T	T	T	T	T	T	T	T	T	T	T	T	T	T	T	T	T	T	T	T	T	T	T	T	T	T	T	T	T	T	T	T	T
498	2875160	G	A	ns		CAA	TAA	Q	*	tyrosine phosphatase (associated with virulence)	553	185	1	A	A	A	A	A	A	A	A	A	A	A	A	A	A	A	A	A	A	A	A	A	A	A	A	A	A	A	A	A	A	A	A	A	A	A	A
499	970474	G	A	s		ACC	ACT	T	T	conserved hypothetical protein	507	169	3	G	G	G	G	G	G	G	G	G	G	G	G	G	G	G	G	G	G	G	G	G	G	G	G	G	G	G	G	G	G	G	G	G	G	G	G
500	3449350	G	A	ns		CCG	TCG	P	S	5-methyltetrahydropteroyltriglutamate- homocysteine methyltransferase	382	128	1	G	G	G	G	G	G	A	G	G	G	G	G	G	G	G	G	G	G	G	G	G	G	G	G	G	G	G	G	G	G	G	G	G	G	G	G
501	4344400	C	T	s		GAC	GAT	D	D	putative type-1 secretion protein	84	28	3	C	C	C	C	C	C	C	C	C	C	C	C	C	C	C	C	C	C	C	C	C	C	C	C	C	C	C	C	C	C	C	C	C	C	C	C
502	546026	C	T	s		CAG	CAA	Q	Q	fosmidomycin resistance protein	462	154	3	C	C	C	C	C	C	C	C	C	C	C	C	C	C	C	C	C	C	C	C	C	C	C	C	C	C	C	C	C	C	C	C	C	C	C	C
503	3073472	A	G	s		TCT	TCC	S	S	hypothetical protein	678	226	3	A	A	A	A	A	A	A	A	A	A	A	A	A	A	A	A	A	A	A	A	A	A	A	A	A	A	A	A	A	A	A	A	A	A	A	A
504	211330	C	T	ns		AGT	AAT	S	N	putative fimbrial protein	110	37	2	C	C	C	C	C	C	C	C	C	C	C	C	C	C	C	C	C	C	C	C	C	C	C	C	C	C	C	C	C	C	C	C	C	C	C	C
505	1586868	A	G	ns		ACC	GCC	T	A	conserved hypothetical protein	433	145	1	A	A	A	A	A	A	A	A	A	A	A	A	A	A	A	A	A	A	A	A	A	A	A	A	A	A	A	A	A	A	A	A	A	A	A	A
506	1211033	C	T	ns		AGC	AAC	S	N	transcription-repair coupling factor (TrcF)	797	266	2	C	C	C	C	C	C	C	C	C	C	C	C	C	C	C	C	C	C	C	C	C	C	C	C	C	C	C	C	C	C	C	C	C	C	C	C
507	2982090	A	G	intergenic										A	A	A	A	A	A	A	A	A	A	A	A	A	A	A	A	A	A	A	A	A	A	A	A	A	A	A	A	A	A	A	A	A	A	A	A
508	942558	C	T	ns		GAC	AAC	D	N	transport ATP-binding protein CydC	1327	443	1	C	C	C	C	C	C	C	C	C	C	C	C	C	C	C	C	C	C	C	C	C	C	C	C	C	C	C	C	C	C	C	C	C	C	C	C
509	3239301	T	C	s		CGA	CGG	R	R	methyl-accepting chemotaxis protein II	570	190	3	C	C	C	C	C	C	C	C	C	C	C	C	C	C	C	C	C	C	C	C	C	C	C	C	C	C	C	C	C	C	C	C	C	C	C	C
510	2621385	G	T	ns		AGC	AGA	S	R	GcpE protein (protein E)	240	80	3	G	G	G	G	G	G	G	G	G	G	G	G	G	G	G	G	G	T	G	G	G	G	G	G	G	G	G	G	G	G	G	G	G	G	G	G
511	943351	C	T	s		CCG	CCA	P	P	transport ATP-binding protein CydC	534	178	3	C	C	C	C	C	C	C	C	C	C	C	C	C	C	C	C	C	C	C	C	C	C	C	C	C	C	C	C	C	C	C	C	C	C	C	C
512	1873870	C	T	s		CTG	CTA	L	L	putative invasion-associated secreted protein (pseudogene)	462	154	3	T	T	T	T	T	T	T	T	T	T	T	T	T	T	T	T	T	T	T	T	T	T	T	T	T	T	T	T	T	T	T	T	T	T	T	T
513	1155281	C	T	ns		GGC	GAC	G	D	putative exported protein	431	144	2	C	C	C	C	C	C	C	C	C	C	C	C	C	C	C	C	C	C	C	C	C	C	C	C	C	C	C	C	C	C	C	C	C	C	C	C
514	4461120	G	A	ns		GAC	AAC	D	N	conserved hypothetical protein	469	157	1	G	G	G	G	G	G	G	G	G	G	G	G	G	G	G	G	G	G	G	G	G	G	G	G	G	G	G	G	G	G	G	G	G	G	G	G
515	4117309	A	G	ns		AAC	GAC	N	D	high-affinity branched-chain amino acid transport ATP-binding protein	679	227	1	A	A	A	A	A	A	A	A	A	A	A	A	A	A	A	A	A	A	A	A	A	A	A	A	A	A	A	A	A	A	A	A	A	A	A	A
516	4073085	G	A	s		ACC	ACT	T	T	putative membrane protein	54	18	3	G	G	G	G	G	G	G	G	G	G	G	G	G	G	G	G	G	G	G	G	G	G	G	G	G	G	G	G	G	G	G	G	G	G	G	G
517	3810322	C	T	ns		TCC	TTC	S	F	DNA gyrase subunit B	1391	464	2	C	C	C	C	C	C	C	C	C	C	C	C	C	C	C	C	C	C	C	C	C	C	C	C	C	C	C	C	C	C	C	C	C	C	C	C
518	1446382	C	T	intergenic										C	C	C	C	C	C	C	C	C	C	C	C	C	C	C	C	C	C	C	C	C	C	C	C	C	C	C	C	C	C	C	C	C	C	C	C
519	3059919	A	G	intergenic										G	G	G	G	G	G	G	G	G	G	G	G	G	G	G	G	G	G	G	G	G	G	G	G	G	G	G	G	G	G	G	G	G	G	G	G
520	3550968	T	C	ns		TAG	CAG	*	Q	transposase	412	138	1	C	C	C	C	C	C	C	C	C	C	C	C	C	C	C	C	C	C	C	C	C	C	C	C	C	C	C	C	C	C	C	C	C	C	C	C
521	4397013	G	A	intergenic										G	G	G	G	G	G	G	G	G	G	G	G	G	G	G	G	G	G	G	G	G	G	G	G	G	G	G	G	G	G	G	G	G	G	G	G
522	3709522	G	A	ns		CTT	TTT	L	F	putative DeoR-family transcriptional regulator	52	18	1	G	G	G	G	G	G	G	G	G	G	G	G	G	G	G	G	G	G	G	G	G	G	G	G	G	G	G	G	G	G	G	G	G	G	G	G
523	461438	G	A	ns		CGT	TGT	R	C	putative lipoprotein	10	4	1	A	A	A	A	A	A	A	A	A	A	A	A	A	A	A	A	A	A	A	A	A	A	A	A	A	A	A	A	A	A	A	A	A	A	A	A
524	2221582	A	G	ns		ATG	ACG	M	T	putative two-component system sensor kinase	146	49	2	G	G	G	G	G	G	G	G	G	G	G	G	G	G	G	G	G	G	G	G	G	G	G	G	G	G	G	G	G	G	G	G	G	G	G	G
525	2001948	G	T	ns		CCC	ACC	P	T	excinuclease ABC subunit C	529	177	1	G	G	G	G	G	G	G	G	G	G	G	G	G	G	G	G	G	G	G	G	G	G	G	G	G	G	G	G	G	G	G	G	G	G	G	G
526	387082	G	A	ns		CGA	CAA	R	Q	putative rtn protein	98	33	2	A	A	A	A	A	A	A	A	A	A	A	A	A	A	A	A	A	A	A	A	A	A	A	A	A	A	A	A	A	A	A	A	A	A	A	A
527	2563769	C	T	ns		GGT	GAT	G	D	putative lipoprotein	569	190	2	T	T	T	T	T	T	T	T	T	T	T	T	T	T	T	T	T	T	T	T	T	T	T	T	T	T	T	T	T	T	T	T	T	T	T	T
528	3484882	G	A	ns		CAC	TAC	H	Y	conserved hypothetical protein	49	17	1	G	G	G	G	G	G	G	G	G	G	G	G	G	G	G	G	G	G	G	G	G	G	G	G	G	G	G	G	G	G	G	G	G	G	G	G
529	4170711	C	T	ns		ACG	ATG	T	M	two-component response regulator OmpR	446	149	2	C	C	C	C	C	C	C	C	C	C	C	C	C	C	C	C	C	C	C	C	C	C	C	C	C	C	C	C	C	C	C	C	C	C	C	C
530	2054384	A	C	ns		TTT	GTT	F	V	nicotinate-nucleotide--dimethylbenzimidazole phosphoribosyl transferase	721	241	1	A	A	A	A	A	A	A	A	A	A	A	A	A	A	A	A	A	C	A	A	A	A	A	A	A	A	A	A	A	A	A	A	A	A	A	A
531	4596506	G	T	ns		GAA	TAA	E	*	probable acyl Co-A dehydrogenase	1351	451	1	G	G	G	G	G	G	G	G	G	G	G	G	G	G	G	G	G	G	G	G	G	G	G	G	G	G	G	G	G	G	G	G	G	G	G	G
532	1354139	G	A	ns		GCC	ACC	A	T	putative membrane protein	160	54	1	G	G	G	G	G	G	G	G	G	G	G	G	G	G	G	G	G	G	G	G	G	G	G	G	G	G	G	G	G	G	G	G	G	G	G	G
533	2748900	T	C	s		AAT	AAC	N	N	large repetitive protein	5406	1802	3	C	C	C	C	C	C	C	C	C	C	C	C	C	C	C	C	C	C	C	C	C	C	C	C	C	C	C	C	C	C	C	C	C	C	C	C
534	3053144	C	T	s		GCC	GCT	A	A	conserved hypothetical protein	423	141	3	C	C	C	C	C	C	C	C	C	C	C	C	C	C	C	C	C	C	C	C	C	C	C	C	C	C	C	C	C	C	C	C	C	C	C	C
535	3475293	G	A	s		CCG	CCA	P	P	porphobilinogen deaminase	312	104	3	A	A	A	A	A	A	A	A	A	A	A	A	A	A	A	A	A	A	A	A	A	A	A	A	A	A	A	A	A	A	A	A	A	A	A	A
536	2502356	C	T	s		CCG	CCA	P	P	cell division protein	327	109	3	T	T	T	T	T	T	T	T	T	T	T	T	T	T	T	T	T	T	T	T	T	T	T	T	T	T	T	T	T	T	T	T	T	T	T	T
537	2348633	G	A	ns		GGC	AGC	G	S	anaerobic glycerol-3-phosphate dehydrogenase subunit A	778	260	1	A	A	A	A	A	A	A	A	A	A	A	A	A	A	A	A	A	A	A	A	A	A	A	A	A	A	A	A	A	A	A	A	A	A	A	A
538	874298	C	T	s		GAG	GAA	E	E	putative formate acetyltransferase 3	1815	605	3	T	T	T	T	T	T	T	T	T	T	T	T	T	T	T	T	T	T	T	T	T	T	T	T	T	T	T	T	T	T	T	T	T	T	T	T
539	3668519	G	A	s		CTC	CTT	L	L	putative membrane protein	234	78	3	G	G	G	G	G	G	A	G	G	G	G	G	G	G	G	G	G	G	G	G	G	G	G	G	G	G	G	G	G	G	G	G	G	G	G	G
540	1646905	A	G	intergenic										A	A	A	A	A	A	A	A	A	A	A	A	A	A	A	A	A	A	A	A	A	A	A	A	A	A	A	A	A	A	A	A	A	A	A	A
541	2220913	G	A	ns		CCC	CTC	P	L	putative two-component system sensor kinase	815	272	2	G	G	G	G	G	G	G	G	G	G	G	G	G	G	G	G	G	G	G	G	G	G	G	G	G	G	G	G	G	G	G	G	G	G	G	G
542	1055966	C	T	intergenic										T	T	T	T	T	T	T	T	T	T	T	T	T	T	T	T	T	T	T	T	T	T	T	T	T	T	T	T	T	T	T	T	T	T	T	T
543	3877748	G	A	s		GTG	GTA	V	V	putative PTS system protein	213	71	3	G	G	G	G	G	G	G	G	G	G	G	G	G	G	G	G	G	G	G	G	G	G	G	G	G	G	G	G	G	G	G	G	G	G	G	G
544	615940	C	T	s		GGC	GGT	G	G	phenylalanine-specific permease	114	38	3	T	T	T	T	T	T	T	T	T	T	T	T	T	T	T	T	T	T	T	T	T	T	T	T	T	T	T	T	T	T	T	T	T	T	T	T
545	4185249	T	G	s		ACT	ACG	T	T	putative membrane protein	408	136	3	G	G	G	G	G	G	G	G	G	G	G	G	G	G	G	G	G	G	G	G	G	G	G	G	G	G	G	G	G	G	G	G	G	G	G	G
546	175120	G	A	ns		CCT	CTT	P	L	putative symporter	1244	415	2	A	A	A	A	A	A	A	A	A	A	A	A	A	A	A	A	A	A	A	A	A	A	A	A	A	A	A	A	A	A	A	A	A	A	A	A
547	4227780	C	T	intergenic										C	C	C	C	C	C	C	C	C	C	C	C	C	C	C	C	C	C	C	C	C	C	C	C	C	C	C	C	C	C	C	C	C	C	C	C
548	733021	A	G	intergenic										A	A	A	A	A	A	A	A	A	A	A	A	A	A	A	A	A	A	A	A	A	A	A	A	A	A	A	A	A	A	A	A	A	A	A	A
549	408672	T	G	ns		TAC	TCC	Y	S	propionate catabolism operon regulatory protein	617	206	2	T	T	T	T	T	T	T	T	T	T	T	T	T	T	T	T	T	T	T	T	T	T	T	T	T	T	T	T	T	T	T	T	T	T	T	T
550	2701689	A	G	s		GTT	GTC	V	V	conserved hypothetical protein	201	67	3	A	A	A	A	A	A	A	A	A	A	A	A	A	A	A	A	A	A	A	A	A	A	A	A	A	A	A	A	A	A	A	A	A	A	A	A
551	1263730	G	A	intergenic										G	G	G	G	G	G	G	G	G	G	G	G	G	G	G	G	G	G	G	G	G	G	G	G	G	G	G	G	G	G	G	G	G	G	G	G
552	574463	T	C	s		GGT	GGC	G	G	probable metabolite transport protein	159	53	3	C	C	C	C	C	C	C	C	C	C	C	C	C	C	C	C	C	C	C	C	C	C	C	C	C	C	C	C	C	C	C	C	C	C	C	C
553	2660066	C	T	s		CAC	CAT	H	H	flavohemoprotein (haemoglobin-like protein)	708	236	3	C	C	C	C	C	C	C	C	C	C	C	C	C	C	C	C	C	C	C	C	C	C	C	C	C	C	C	C	C	C	C	C	C	C	C	C
554	3059943	G	A	tRNA						tRNA-Gly	75			A	A	A	A	A	A	A	A	A	A	A	A	A	A	A	A	A	A	A	A	A	A	A	A	A	A	A	A	A	A	A	A	A	A	A	A
555	1503591	T	G	intergenic										G	G	G	G	G	G	G	G	G	G	G	G	G	G	G	G	G	G	G	G	G	G	G	G	G	G	G	G	G	G	G	G	G	G	G	G
556	4648948	G	A	s		TGC	TGT	C	C	anaerobic ribonucleoside-triphosphate reductase	1821	607	3	G	G	G	G	G	G	G	G	G	G	G	G	G	G	G	G	G	G	G	G	G	G	G	G	G	G	G	G	G	G	G	G	G	G	G	G
557	1217400	A	G	s		GGT	GGC	G	G	spermidine/putrescine-binding periplasmic protein precursor	810	270	3	G	G	G	G	G	G	G	G	G	G	G	G	G	G	G	G	G	G	G	G	G	G	G	G	G	G	G	G	G	G	G	G	G	G	G	G
558	788874	G	A	s		CAG	CAA	Q	Q	TolQ protein	660	220	3	A	A	A	A	A	A	A	A	A	A	A	A	A	A	A	A	A	A	A	A	A	A	A	A	A	A	A	A	A	A	A	A	A	A	A	A
559	3500180	G	A	s		CTG	TTG	L	L	ATP-dependent DNA helicase	1687	563	1	G	G	G	G	G	G	G	G	G	G	G	G	G	G	G	G	G	G	G	G	G	G	G	G	G	G	G	G	G	G	G	G	G	G	G	G
560	3551999	C	T	s		CGC	CGT	R	R	possible LysR-family transcriptional regulatory protein	420	140	3	C	C	C	C	C	C	C	C	C	C	C	C	C	C	C	C	C	C	C	C	C	C	C	C	C	C	C	C	C	C	C	C	C	C	C	C
561	3507136	G	A	ns		CGC	CAC	R	H	LysR-family regulatory protein for ilvC expression	764	255	2	G	G	G	G	G	G	G	G	G	G	G	G	G	G	G	G	G	G	G	G	G	G	G	G	G	G	G	G	G	G	G	G	G	G	G	G
562	4512092	C	T	s		CTG	CTA	L	L	Vi polysaccharide export protein	462	154	3	C	C	C	C	C	C	C	C	C	C	C	C	C	C	C	C	C	C	C	C	C	C	C	C	C	C	C	C	C	C	C	C	C	C	C	C
563	2382070	C	T	s		GCG	GCA	A	A	NADH dehydrogenase I chain M	303	101	3	T	T	T	T	T	T	T	T	T	T	T	T	T	T	T	T	T	T	T	T	T	T	T	T	T	T	T	T	T	T	T	T	T	T	T	T
564	670885	G	C	ns		CAC	GAC	H	D	citrate lyase beta chain	157	53	1	C	C	C	C	C	C	C	C	C	C	C	C	C	C	C	C	C	C	C	C	C	C	C	C	C	C	C	C	C	C	C	C	C	C	C	C
565	1858850	C	T	ns		CTT	TTT	L	F	putative exported protein	31	11	1	T	T	T	T	T	T	T	T	T	T	T	T	T	T	T	T	T	T	T	T	T	T	T	T	T	T	T	T	T	T	T	T	T	T	T	T
566	2176636	A	G	ns		TAC	TGC	Y	C	putative RND-family transporter protein	26	9	2	A	A	A	A	A	A	A	A	A	A	A	A	A	A	A	A	A	A	A	A	A	A	A	A	A	A	A	A	A	A	A	A	A	A	A	A
567	2333750	T	C	ns		GAC	GGC	D	G	DNA gyrase subunit A	260	87	2	T	T	T	T	T	T	T	T	T	T	T	T	T	T	T	T	T	T	T	T	T	T	T	T	T	T	T	T	T	T	T	T	T	T	T	T
568	2333751	C	A	ns		GAC	TAC	D	Y	DNA gyrase subunit A	259	87	1	C	C	C	C	C	C	C	C	C	C	C	C	C	C	C	C	C	C	C	C	C	C	C	C	C	C	C	C	C	C	C	C	C	C	C	C
569	2796634	C	T	ns		CGA	TGA	R	*	GabA permease (4-amino butyrate transport carrier)	730	244	1	T	T	T	T	T	T	T	T	T	T	T	T	T	T	T	T	T	T	T	T	T	T	T	T	T	T	T	T	T	T	T	T	T	T	T	T
570	2922180	T	C	ns		CAA	CGA	Q	R	adenosine 5-phosphosulfate kinase	347	116	2	T	T	T	T	T	T	T	T	T	T	T	T	T	T	T	T	T	T	T	T	T	T	T	T	T	T	T	T	T	T	T	T	T	T	T	T
571	3224368	G	A	ns		TCA	TTA	S	L	adenyl-transferase	17	6	2	G	G	G	G	G	G	G	G	G	G	G	G	G	G	G	G	G	G	G	G	G	G	G	G	G	G	G	G	G	G	G	G	G	G	G	G
572	1286044	T	C	ns		GAC	GGC	D	G	anthranilate synthase component I	1115	372	2	C	C	C	C	C	C	C	C	C	C	C	C	C	C	C	C	C	C	C	C	C	C	C	C	C	C	C	C	C	C	C	C	C	C	C	C
573	677933	G	T	intergenic										G	G	G	G	G	G	G	G	G	G	G	G	G	G	G	G	G	G	G	G	G	G	G	G	G	G	G	G	G	G	G	G	G	G	G	G
574	1283953	T	A	ns		TGA	TGT	*	C	indole-3-glycerol phosphate synthase	45	15	3	T	T	T	T	T	T	T	T	T	T	T	T	T	T	T	T	T	T	T	T	T	T	T	T	T	T	T	T	T	T	T	T	T	T	T	T
575	880083	A	G	ns		ACC	GCC	T	A	putative L-asparaginase	601	201	1	G	G	G	G	G	G	G	G	G	G	G	G	G	G	G	G	G	G	G	G	G	G	G	G	G	G	G	G	G	G	G	G	G	G	G	G
576	913322	C	T	intergenic										C	C	C	C	C	C	C	C	C	C	C	C	C	C	C	C	C	C	C	C	C	C	C	C	C	C	C	C	C	C	C	C	C	C	C	C
577	403102	C	T	ns		TCC	TTC	S	F	AraC-family transcriptional regulator	14	5	2	C	C	C	C	C	C	C	C	C	C	C	C	C	C	C	C	C	C	C	C	C	C	C	C	C	C	C	C	C	C	C	C	C	C	C	C
578	1811057	G	A	s		GCG	GCA	A	A	hydrogenase-1 operon protein HyaE	387	129	3	G	G	G	G	G	G	G	G	G	G	G	G	G	G	G	G	G	G	G	G	G	G	G	G	G	G	G	G	G	G	G	G	G	G	G	G
579	244994	G	A	s		GTG	GTA	V	V	probable sugar transporter (pseudogene)	36	12	3	G	G	G	G	G	G	G	G	G	G	G	G	G	G	G	G	G	G	G	G	G	G	G	G	G	G	G	G	G	G	G	G	G	G	G	G
580	898517	C	T	s		CTG	CTA	L	L	putative membrane protein	291	97	3	C	C	C	C	C	C	C	C	C	C	C	C	C	C	C	C	C	C	C	C	C	C	C	C	C	C	C	C	C	C	C	C	T	C	C	C
581	3265776	C	T	ns		GGC	GAC	G	D	probable formate acetyltransferase	455	152	2	C	C	C	C	C	C	C	C	C	C	C	C	C	C	C	C	C	C	C	C	C	C	C	C	C	C	C	C	T	C	C	C	C	C	C	C
582	2001758	G	T	ns		ACG	AAG	T	K	excinuclease ABC subunit C	719	240	2	G	G	G	G	G	G	G	G	G	G	G	G	G	G	G	G	G	G	G	G	G	G	G	G	G	G	G	G	G	G	G	G	G	G	G	G
583	2613307	G	A	ns		ACC	ATC	T	I	putative intimin (pseudogene)	1745	582	2	G	G	G	G	G	G	G	G	G	G	G	G	G	G	G	G	G	G	G	G	G	G	G	G	G	G	G	G	G	G	G	G	G	G	G	G
584	3006403	G	A	ns		CCG	TCG	P	S	protease III precursor (pitrilysin)	1669	557	1	G	G	G	G	G	G	G	G	G	G	G	G	G	G	G	G	G	G	G	G	G	G	G	G	G	G	G	G	G	G	G	G	G	G	G	G
585	4337101	C	T	s		AAC	AAT	N	N	large repetitive protein	9504	3168	3	C	C	C	C	C	C	C	C	C	C	C	C	C	C	C	C	C	C	C	C	C	C	C	C	C	C	C	C	C	C	C	C	C	C	C	C
586	1693292	C	T	intergenic										T	T	T	T	T	T	T	T	T	T	T	T	T	T	T	T	T	T	T	T	T	T	T	T	T	T	T	T	T	T	T	T	T	T	T	T
587	3441649	A	G	s		TTT	TTC	F	F	ubiquinone/menaquinone biosynthesis methyltransferase UbiE	564	188	3	G	G	G	G	G	G	G	G	G	G	G	G	G	G	G	G	G	G	G	G	G	G	G	G	G	G	G	G	G	G	G	G	G	G	G	G
588	4380684	T	C	s		GGA	GGG	G	G	putative membrane protein	462	154	3	C	C	C	C	C	C	C	C	C	C	C	C	C	C	C	C	C	C	C	C	C	C	C	C	C	C	C	C	C	C	C	C	C	C	C	C
589	4595445	C	T	ns		GCT	GTT	A	V	probable acyl Co-A dehydrogenase	290	97	2	C	C	C	C	C	C	C	C	C	C	C	C	C	C	C	C	C	C	C	C	C	C	C	C	C	C	C	C	C	C	C	C	C	C	C	C
590	479552	C	T	ns		GCT	ACT	A	T	2-dehydropantoate 2-reductase	349	117	1	T	T	T	T	T	T	T	T	T	T	T	T	T	T	T	T	T	T	T	T	T	T	T	T	T	T	T	T	T	T	T	T	T	T	T	T
591	1181520	C	T	s		CTG	CTA	L	L	ribonuclease E	1026	342	3	T	T	T	T	T	T	T	T	T	T	T	T	T	T	T	T	T	T	T	T	T	T	T	T	T	T	T	T	T	T	T	T	T	T	T	T
592	690176	A	C	ns		GTC	GGC	V	G	alpha-ribazole-5'-phosphate phosphatase	254	85	2	C	C	C	C	C	C	C	C	C	C	C	C	C	C	C	C	C	C	C	C	C	C	C	C	C	C	C	C	C	C	C	C	C	C	C	C
593	3959787	C	T	s		ACG	ACA	T	T	putative L-lactate dehydrogenase	1014	338	3	C	C	C	C	C	C	C	C	C	C	C	C	C	C	C	C	C	C	C	C	C	C	C	C	C	C	C	C	C	C	C	C	C	C	C	C
594	260848	T	C	s		TTG	CTG	L	L	outer membrane protein precursor	1585	529	1	C	C	C	C	C	C	C	C	C	C	C	C	C	C	C	C	C	C	C	C	C	C	C	C	C	C	C	C	C	C	C	C	C	C	C	C
595	1731770	G	A	ns		CGC	CAC	R	H	exodeoxyribonuclease III	266	89	2	G	G	G	G	G	G	G	G	G	G	G	G	G	G	G	G	G	G	G	G	G	G	G	G	G	G	G	G	G	G	G	G	G	G	G	G
596	3583791	G	A	s		TTC	TTT	F	F	DNA-directed RNA polymerase, beta-subunit	1515	505	3	G	G	G	G	G	G	G	G	G	G	G	G	G	G	G	G	G	G	G	G	G	G	G	G	G	G	G	G	G	G	G	G	G	G	G	G
597	2452968	C	T	intergenic										C	C	C	C	C	C	C	C	C	C	C	C	C	C	C	C	C	C	C	C	C	C	C	C	C	C	C	C	C	C	C	C	C	C	C	C
598	3245844	T	C	intergenic										C	C	C	C	C	C	C	C	C	C	C	C	C	C	C	C	C	C	C	C	C	C	C	C	C	C	C	C	C	C	C	C	C	C	C	C
599	4798685	C	T	s		ACC	ACT	T	T	inner membrane protein CreD	669	223	3	T	T	T	T	T	T	T	T	T	T	T	T	T	T	T	T	C	T	T	T	T	T	T	T	T	T	T	T	T	T	T	T	T	T	T	T
600	3046931	C	T	ns		AGC	AAC	S	N	probable outer membrane fimbrial usher protein	1016	339	2	T	T	T	T	T	T	C	T	T	T	T	T	T	T	T	T	C	T	T	T	T	T	T	T	T	T	T	T	C	T	T	T	C	T	T	T
601	510606	T	C	s		CCT	CCC	P	P	putative ABC transporter ATP-binding membrane protein	981	327	3	C	C	C	C	C	C	C	C	C	C	C	C	C	C	C	C	C	C	C	C	C	C	C	C	C	C	C	C	C	C	C	C	C	C	C	C
602	489973	C	T	ns		TGG	TAG	W	*	cytochrome o ubiquinol oxidase subunit II	323	108	2	C	C	C	C	C	C	C	C	C	C	C	C	C	C	C	C	C	C	C	C	C	C	C	C	C	C	C	C	C	C	C	C	C	C	C	C
603	2886295	C	T	s		TTG	TTA	L	L	secretory protein (associated with virulence)	51	17	3	C	C	C	C	C	C	C	C	C	C	C	C	C	C	C	C	C	C	C	C	C	C	C	C	C	C	C	C	C	C	C	C	C	C	C	C
604	2675634	G	A	ns		CGC	TGC	R	C	phosphoribosylformylglycineamide synthetase	595	199	1	A	A	A	A	A	A	A	A	A	A	A	A	A	A	A	A	A	A	A	A	A	A	A	A	A	A	A	A	A	A	A	A	A	A	A	A
605	879431	T	A	intergenic										A	A	A	A	A	A	A	A	A	A	A	A	A	A	A	A	A	A	A	A	A	A	A	A	A	A	A	A	A	A	A	A	A	A	A	A
606	651929	T	G	ns		ACC	CCC	T	P	conserved hypothetical protein	67	23	1	G	G	G	G	G	G	G	G	G	G	G	G	G	G	G	G	G	G	G	G	G	G	G	G	G	G	G	G	G	G	G	G	G	G	G	G
607	1100080	G	A	ns		TGG	TAG	W	*	5-carboxymethyl-2-hydroxymuconate semialdehyde dehydrogenase (pseudogene)	485	162	2	G	G	G	G	G	G	G	G	G	G	G	G	G	G	G	G	G	G	G	G	G	G	G	G	G	G	G	G	G	G	G	G	G	G	G	G
608	3182059	A	G	intergenic										G	G	G	G	G	G	G	G	G	G	G	G	G	G	G	G	G	G	G	G	G	G	G	G	G	G	G	G	G	G	G	G	G	G	N	G
609	4088609	A	G	intergenic										A	A	A	A	A	A	A	A	A	A	A	A	A	A	A	A	A	A	A	A	A	A	A	A	A	A	A	A	A	A	A	A	A	A	A	A
610	1395989	G	A	intergenic										G	G	G	G	G	G	G	G	G	G	G	G	G	G	G	G	G	G	G	G	G	G	G	G	G	G	G	G	G	G	G	G	G	G	G	G
611	2683075	C	T	s		GGG	GGA	G	G	putative oxidoreductase	405	135	3	C	C	C	C	C	C	C	C	C	C	C	C	C	C	C	C	C	C	C	C	C	C	C	C	C	C	C	C	C	C	C	C	C	C	C	C
612	3093241	G	A	s		CTG	TTG	L	L	fructose 1,6-bisphosphate aldolase	586	196	1	G	G	G	G	G	G	G	G	G	G	G	G	G	G	G	G	G	G	G	G	G	G	G	G	G	G	G	G	G	G	G	G	G	G	G	G
613	618849	A	G	ns		TAC	TGC	Y	C	outer membrane esterase	29	10	2	A	A	A	A	A	A	A	A	A	A	A	A	A	A	A	A	A	A	A	A	A	A	A	A	A	A	A	A	A	A	A	A	A	A	A	A
614	741786	T	C	intergenic										T	T	T	T	T	T	T	T	T	T	T	T	T	T	T	T	T	T	T	T	T	T	T	T	T	T	T	T	T	T	T	T	T	T	T	T
615	2019207	A	G	ns		ATC	GTC	I	V	putative exported protein	67	23	1	G	G	G	G	G	G	G	G	G	G	G	G	G	G	G	G	G	G	G	G	G	G	G	G	G	G	G	G	G	G	G	G	G	G	G	G
616	1713304	G	A	ns		GCG	ACG	A	T	catalase HPII	130	44	1	G	G	G	G	G	G	G	G	G	G	G	G	G	G	G	G	G	G	G	G	G	G	G	G	G	G	G	G	G	G	G	G	G	G	G	G
617	3281183	G	A	ns		GTT	ATT	V	I	possible carbohydrate kinase	556	186	1	G	G	G	G	G	G	G	G	G	G	G	G	G	G	G	G	G	G	G	G	G	G	G	G	G	G	G	G	G	G	G	G	G	G	G	G
618	2396851	G	A	intergenic										G	G	G	G	G	G	G	G	G	G	G	G	G	G	G	G	G	G	G	G	G	G	G	G	G	G	G	G	G	G	G	G	G	G	G	G
619	738393	C	T	ns		GTG	ATG	V	M	putrescine-ornithine antiporter	976	326	1	T	T	T	T	T	T	T	T	T	T	T	T	T	T	T	T	T	T	T	T	T	T	T	T	T	T	T	T	T	T	T	T	T	T	T	T
620	1376837	C	T	s		GTC	GTT	V	V	putative secreted protein	99	33	3	C	C	C	C	C	C	C	C	C	C	C	C	C	C	C	C	C	C	C	C	C	C	C	C	C	C	C	C	C	C	C	C	C	C	C	C
621	149901	A	C	ns		GAT	GCT	D	A	UDP-N-acetylmuramoyl-L-alanine:D-glutamate ligase	1088	363	2	A	A	A	A	A	A	A	A	A	A	A	A	A	A	A	A	A	A	A	A	A	A	A	A	A	A	A	A	A	A	A	A	A	A	A	A
622	1798764	G	A	s		GCG	GCA	A	A	isopentenyl monophosphate kinase	519	173	3	G	G	G	G	G	G	G	G	G	G	G	G	G	G	G	G	G	G	G	G	G	G	G	G	G	G	G	G	G	G	G	G	G	G	G	G
623	2362277	C	T	ns		CCC	CTC	P	L	putative lipopolysaccharide biosynthesis protein	734	245	2	C	C	C	C	C	C	C	C	C	C	C	C	C	C	C	C	C	C	C	C	C	C	C	C	C	C	C	C	C	C	C	C	C	C	C	C
624	2243426	C	T	intergenic										C	C	C	C	C	C	C	C	C	C	C	C	C	C	C	C	C	C	C	C	C	C	C	C	C	C	C	C	C	C	C	C	C	C	C	C
625	582749	C	T	s		CTG	CTA	L	L	allantoate amidohydrolase	432	144	3	C	C	C	C	C	C	C	C	C	C	C	C	C	C	C	C	C	C	C	C	C	C	C	C	C	C	C	C	C	C	C	C	C	C	C	C
626	3292861	T	C	ns		TTT	TCT	F	S	conserved hypothetical protein	368	123	2	T	T	T	T	T	T	T	T	T	T	T	T	T	T	T	T	T	T	T	T	T	T	T	T	T	T	T	T	T	T	T	T	T	T	T	T
627	2623817	T	C	ns		CAG	CGG	Q	R	conserved hypothetical protein	269	90	2	T	T	T	T	T	T	T	T	T	T	T	T	T	T	T	T	T	T	T	T	T	T	T	T	T	T	T	T	T	T	T	T	T	T	T	T
628	426870	A	G	ns		AGG	GGG	R	G	hypothetical protein	643	215	1	G	G	G	G	G	G	G	G	G	G	G	G	G	G	G	G	G	G	G	G	G	G	G	G	G	G	G	G	G	G	G	G	G	G	G	G
629	3217245	G	A	intergenic										G	G	G	G	G	G	G	G	G	G	G	G	G	G	G	G	G	G	G	G	G	G	G	G	G	G	G	G	G	G	G	G	G	G	G	G
630	4797001	G	C	ns		AGC	ACC	S	T	putative two-component sensor kinase	467	156	2	G	G	G	G	G	G	G	G	G	G	G	G	G	G	G	G	G	G	G	G	G	G	G	G	G	G	G	G	G	G	G	G	G	G	G	G
631	2425265	C	T	s		CAG	CAA	Q	Q	putative amino acid transporter	930	310	3	C	C	C	C	C	C	C	C	C	C	C	C	C	C	C	C	C	C	C	C	C	C	C	C	C	C	C	C	C	C	C	C	C	C	C	C
632	3059853	C	T	intergenic										T	T	T	T	T	T	T	T	T	T	T	T	T	T	T	T	T	T	T	T	T	T	T	T	T	T	T	T	T	T	T	T	T	T	T	T
633	3563369	G	A	s		CTG	TTG	L	L	two-component system sensor protein	730	244	1	A	A	A	A	A	A	A	A	A	A	A	A	A	A	A	A	A	A	A	A	A	A	A	A	A	A	A	A	A	A	A	A	A	A	A	A
634	612535	C	T	s		CTG	TTG	L	L	probable pyridine nucleotide-disulfide oxidoreductase	580	194	1	T	T	T	T	T	T	T	T	T	T	T	T	T	T	T	T	T	T	T	T	T	T	T	T	T	T	T	T	T	T	T	T	T	T	T	T
635	2662406	A	G	intergenic										G	G	G	G	G	G	G	G	G	G	G	G	G	G	G	G	G	G	G	G	G	G	G	G	G	G	G	G	G	G	G	G	G	G	N	G
636	3059899	A	G	intergenic										G	G	G	G	G	G	G	G	G	G	G	G	G	G	G	G	G	G	G	G	G	G	G	G	G	G	G	G	G	G	G	G	G	G	G	G
637	526285	G	A	ns		CGT	TGT	R	C	acriflavin resistance protein A precursor	190	64	1	G	G	G	G	G	G	G	G	G	G	G	G	G	G	G	G	G	G	G	G	G	G	G	G	G	G	G	G	G	G	G	G	G	G	G	G
638	1615120	G	A	ns		CCG	CTG	P	L	conserved hypothetical protein	335	112	2	G	G	G	G	G	G	G	G	G	G	G	G	G	G	G	G	G	G	G	G	G	G	G	G	G	G	G	G	G	G	G	G	G	G	G	G
639	4580600	G	A	ns		GGA	GAA	G	E	tRNA delta-2-isopentenylpyrophosphate (IPP) transferase	710	237	2	G	G	G	G	G	G	G	G	G	G	G	G	G	G	G	G	G	G	G	G	G	G	G	G	G	G	G	G	G	G	G	G	G	G	G	G
640	651393	A	G	s		ACT	ACC	T	T	conserved hypothetical protein	603	201	3	G	G	G	G	G	G	G	G	G	G	G	G	G	G	G	G	G	G	G	G	G	G	G	G	G	G	G	G	G	G	G	G	G	G	G	G
641	1302907	G	A	ns		GTC	ATC	V	I	conserved hypothetical protein	199	67	1	A	A	A	A	A	A	A	A	A	A	A	A	A	A	A	A	A	A	A	A	A	A	A	A	A	A	A	A	A	A	A	A	A	A	A	A
642	1643107	G	A	ns		GCG	GTG	A	V	putative pathogenicity island protein	23	8	2	G	G	G	G	G	G	G	G	G	G	G	G	G	G	G	G	G	G	G	G	G	G	G	G	G	G	G	G	G	G	G	G	G	G	G	G
643	176718	T	G	ns		ACC	CCC	T	P	aromatic amino acid transport protein AroP	1180	394	1	T	T	T	T	T	T	T	T	T	T	T	T	T	T	T	T	T	T	T	T	T	T	T	T	T	T	T	T	T	T	T	T	T	T	T	T
644	2556962	G	A	intergenic										G	G	G	G	G	G	G	G	G	G	G	G	G	G	G	G	G	G	G	G	G	G	G	G	G	G	G	G	G	G	G	G	G	G	G	G
645	2258080	C	T	s		TAC	TAT	Y	Y	putative esterase	282	94	3	C	C	C	C	C	C	C	C	C	C	C	C	C	C	C	C	C	C	C	C	C	C	C	C	C	C	C	C	C	C	C	C	C	C	C	C
646	1705208	C	T	ns		CAG	TAG	Q	*	putative outer membrane protein	598	200	1	C	C	C	C	C	C	C	C	C	C	C	C	C	C	C	C	C	C	C	C	C	C	C	C	C	C	C	C	C	C	C	C	C	C	C	C
647	2737371	T	C	ns		ATC	ACC	I	T	hypothetical protein	515	172	2	C	C	C	C	C	C	C	C	C	C	C	C	C	C	C	C	C	C	C	C	C	C	C	C	C	C	C	C	C	C	C	C	C	C	C	C
648	4665891	G	A	ns		GCG	GTG	A	V	arginine deiminase	734	245	2	A	A	A	A	A	A	A	A	A	A	A	A	A	A	A	A	A	A	A	A	A	A	A	A	A	A	A	A	A	A	A	A	A	A	A	A
649	2435282	C	T	ns		GGC	GAC	G	D	DedA protein (dsg-1 protein)	152	51	2	C	C	C	C	C	C	C	C	C	C	C	C	C	C	C	C	C	C	C	C	C	C	C	C	C	C	C	C	C	C	C	C	C	C	C	C
650	278377	A	C	ns		CAC	CCC	H	P	conserved hypothetical protein	95	32	2	A	A	A	A	A	A	A	A	A	A	A	A	A	A	A	A	A	A	A	A	A	A	A	A	A	A	A	A	C	A	A	A	A	A	A	A
651	911156	T	C	s		TTT	TTC	F	F	probable sulfatase	504	168	3	C	C	C	C	C	C	C	C	C	C	C	C	C	C	C	C	C	C	C	C	C	C	C	C	C	C	C	C	C	C	C	C	C	C	C	C
652	2741773	G	A	s		GCC	GCT	A	A	conserved hypothetical protein	471	157	3	G	G	G	G	G	G	G	G	G	G	G	G	G	G	G	G	G	G	G	G	G	G	G	G	G	G	G	G	G	G	G	G	G	G	G	G
653	2030312	A	C	ns		GAC	GCC	D	A	flagellar biosynthetic protein FliR	344	115	2	A	A	A	A	A	A	C	A	A	A	A	A	A	A	A	A	A	A	A	A	A	A	A	A	A	A	A	A	A	A	A	A	A	A	A	A
654	2457663	G	A	s		CCG	CCA	P	P	long-chain fatty acid transport protein precursor	306	102	3	G	G	G	G	G	G	G	G	G	G	G	G	G	G	G	G	G	G	G	G	G	G	G	G	G	G	G	G	G	G	G	G	G	G	G	G
655	4775254	C	A	ns		CCG	CAG	P	Q	conserved hypothetical protein	710	237	2	A	A	A	A	A	A	A	A	A	A	A	A	A	A	A	A	A	A	A	A	A	A	A	A	A	A	A	A	A	A	A	A	A	A	A	A
656	1628069	A	G	s		TGT	TGC	C	C	putative type III secretion protein	954	318	3	G	G	G	G	G	G	G	G	G	G	G	G	G	G	G	G	G	G	G	G	G	G	G	G	G	G	G	G	G	G	G	G	G	G	G	G
657	158891	G	T	s		GCG	GCT	A	A	UDP-3-O-[3-hydroxymyristoyl] N-acetylglucosamine deacetylase	543	181	3	T	T	T	T	T	T	T	T	T	T	T	T	T	T	T	T	T	T	T	T	T	T	T	T	T	T	T	T	T	T	T	T	T	T	T	T
658	350797	C	T	intergenic										C	C	C	C	C	C	C	C	C	C	C	C	C	C	C	C	C	C	C	C	C	C	C	C	C	C	C	C	C	C	C	C	C	C	C	C
659	4129460	G	A	intergenic										A	A	A	A	A	A	A	A	A	A	A	A	A	A	A	A	A	A	A	A	A	A	A	A	A	A	A	A	A	A	A	A	A	A	A	A
660	2909725	T	C	ns		GAC	GGC	D	G	possible sugar aldolase	194	65	2	T	T	T	T	T	T	T	T	T	T	T	T	T	T	T	T	T	T	T	T	T	T	T	T	T	T	T	T	T	T	T	T	T	T	T	T
661	1510047	G	A	intergenic										A	A	A	A	A	A	A	A	A	A	A	A	A	A	A	A	A	A	A	A	A	A	A	A	A	A	A	A	A	A	A	A	A	A	A	A
662	3059923	A	G	intergenic										G	G	G	G	G	G	G	G	G	G	G	G	G	G	G	G	G	G	G	G	G	G	G	G	G	G	G	G	G	G	G	G	G	G	G	G
663	1468619	C	T	intergenic										C	C	C	C	C	C	C	C	C	C	C	C	C	C	C	C	C	C	C	C	C	C	C	C	C	C	C	C	C	C	C	C	C	C	C	C
664	1468618	A	T	intergenic										A	A	A	A	A	A	A	A	A	A	A	A	A	A	A	A	A	A	A	A	A	A	A	A	A	A	A	A	A	A	A	A	A	A	A	A
665	3059927	A	T	intergenic										T	T	T	T	T	T	T	T	T	T	T	T	T	T	T	T	T	T	T	T	T	T	T	T	T	T	T	T	T	T	T	T	T	T	T	T
666	3059926	G	A	intergenic										G	G	G	G	G	G	G	G	G	G	G	G	G	G	G	G	G	G	G	G	G	G	G	G	G	G	G	G	G	G	G	G	G	G	G	G
667	1468616	A	C	intergenic										A	A	A	A	A	A	A	A	A	A	A	A	A	A	A	A	A	A	A	A	A	A	A	A	A	A	A	A	A	A	A	A	A	A	A	A
668	4265892	C	T	ns		CAC	TAC	H	Y	malate synthase A	1156	386	1	T	T	T	T	T	T	T	T	T	T	T	T	T	T	T	T	T	T	T	T	T	T	T	T	T	T	T	T	T	T	T	T	T	T	T	T
669	56118	A	G	ns		CAT	CGT	H	R	isoleucyl-tRNA synthetase	2267	756	2	A	A	A	G	A	A	A	A	A	A	A	A	A	A	A	A	A	A	A	A	A	A	A	A	A	A	A	A	A	A	A	A	A	A	A	A
670	2634864	T	C	s		AAA	AAG	K	K	putative lipoprotein	2055	685	3	C	C	C	C	C	C	C	C	C	C	C	C	C	C	C	C	C	C	C	C	C	C	C	C	C	C	C	C	C	C	C	C	C	C	C	C
671	314629	C	T	ns		CCT	CTT	P	L	hypothetical protein	11	4	2	C	C	C	C	C	C	C	C	C	C	C	C	C	C	C	C	C	C	C	C	C	C	C	C	C	C	C	C	C	C	C	C	C	C	C	C
672	3824631	T	G	ns		TCA	GCA	S	A	cytochrome c-type protein (pseudogene)	445	149	1	G	G	G	G	G	G	G	G	G	G	G	G	G	G	G	G	G	G	G	G	G	G	G	G	G	G	G	G	G	G	G	G	G	G	G	G
673	3484909	G	A	s		CTG	TTG	L	L	conserved hypothetical protein	22	8	1	G	G	G	G	G	G	G	G	G	G	G	G	G	G	G	G	G	G	G	G	G	G	G	G	G	G	G	G	G	G	G	G	G	G	G	G
674	3004181	T	C	ns		GAA	GGA	E	G	exonuclease V subunit	1010	337	2	C	C	C	C	C	C	C	C	C	C	C	C	C	C	C	C	C	C	C	C	C	C	C	C	C	C	C	C	C	C	C	C	C	C	C	C
675	2948465	A	G	intergenic										G	G	G	G	G	G	G	G	G	G	G	G	G	G	G	G	G	G	G	G	G	G	G	G	G	G	G	G	G	G	G	G	G	G	G	G
676	1991441	C	T	s		CCG	CCA	P	P	conserved hypothetical protein	219	73	3	C	C	C	C	C	C	C	C	C	C	C	C	C	C	C	C	C	C	C	C	C	C	C	C	C	C	C	C	C	C	C	C	C	C	C	C
677	3161325	G	A	ns		GCA	GTA	A	V	hypothetical protein	644	215	2	G	G	G	G	G	G	G	G	G	G	G	G	G	G	G	G	G	G	G	G	G	G	G	G	G	G	G	G	G	G	G	G	G	G	G	G
678	2342045	G	A	s		CTG	CTA	L	L	ribonucleoside-diphosphate reductase 1 beta chain	588	196	3	G	G	G	G	G	G	G	G	G	G	G	G	G	G	G	G	G	G	G	G	G	G	G	G	G	G	G	G	G	G	G	G	G	G	G	G
679	2466597	G	T	ns		CAG	AAG	Q	K	outer membrane protease E	334	112	1	G	G	G	G	G	G	G	G	G	G	G	G	G	G	G	T	G	G	G	G	G	G	G	G	G	G	G	G	G	G	G	G	G	G	G	G
680	2956573	G	A	s		ACG	ACA	T	T	hypothetical protein	135	45	3	G	G	G	G	G	G	G	G	G	G	G	G	G	G	G	G	G	A	G	G	G	G	G	G	G	G	G	G	G	G	G	G	G	G	G	G
681	237510	C	T	s		AGC	AGT	S	S	conserved hypothetical protein	384	128	3	C	C	C	C	C	C	C	C	C	C	C	C	C	C	C	C	C	C	C	C	C	C	C	C	C	C	C	C	C	C	C	C	C	C	C	C
682	3634894	G	A	ns		CCG	CTG	P	L	cystathionine gamma-synthase	809	270	2	G	G	G	G	G	G	G	G	G	G	G	G	G	G	G	G	G	G	G	G	G	G	G	G	G	G	G	G	G	G	G	G	G	G	G	G
683	4337777	G	A	ns		GGC	AGC	G	S	large repetitive protein	271	91	1	G	G	G	G	G	G	G	G	G	G	G	G	G	G	G	G	G	G	G	G	G	G	G	G	G	G	G	G	G	G	G	G	G	G	G	G
684	1092870	G	A	ns		CAC	TAC	H	Y	histidine kinase	1231	411	1	A	A	A	A	A	A	A	A	A	A	A	A	A	A	A	A	A	A	A	A	A	A	A	A	A	A	A	A	A	A	A	A	A	A	A	A
685	408989	C	T	s		CTG	CTA	L	L	propionate catabolism operon regulatory protein	300	100	3	T	T	T	T	T	T	T	T	T	T	T	T	T	T	T	T	T	T	T	T	T	T	T	T	T	T	T	T	T	T	T	T	T	T	T	T
686	1960717	T	G	ns		ATC	CTC	I	L	aspartyl-tRNA synthetase	1126	376	1	T	T	T	T	T	T	T	T	T	T	T	T	T	T	T	T	T	T	T	T	T	T	T	T	T	T	T	T	T	T	T	T	G	T	T	T
687	2333762	G	A	ns		TCC	TTC	S	F	DNA gyrase subunit A	248	83	2	A	A	A	A	A	A	A	A	A	A	A	A	A	A	A	A	G	A	A	A	A	A	A	A	A	A	A	A	A	A	A	A	A	A	A	A
688	4192687	C	T	ns		GCG	GTG	A	V	phosphoglycolate phosphatase	95	32	2	T	T	T	T	T	T	T	T	T	T	T	T	T	T	T	T	T	T	T	T	T	T	T	T	T	T	T	T	T	T	T	T	T	T	T	T
689	2524800	C	T	s		GAG	GAA	E	E	ethanolamine operon transcriptional regulator	528	176	3	T	T	T	T	T	T	T	T	T	T	T	T	T	T	T	T	T	T	T	T	T	T	T	T	T	T	T	T	T	T	T	T	T	T	T	T
690	2445538	G	A	ns		TGG	TAG	W	*	conserved hypothetical protein	584	195	2	G	G	G	G	G	G	G	G	G	G	G	G	G	G	G	G	G	G	G	G	G	G	G	G	G	G	G	G	G	G	G	G	G	G	G	A
691	4052515	C	T	s		CTG	TTG	L	L	C4-dicarboxylate transport protein	655	219	1	C	C	C	C	C	C	C	C	C	C	C	C	C	C	C	C	C	C	C	C	C	C	C	C	C	C	C	C	C	C	C	C	C	C	C	C
692	34449	C	T	intergenic										C	C	C	C	C	C	C	C	C	C	C	C	C	C	C	C	C	C	C	C	C	C	C	C	C	C	C	C	C	C	C	C	C	C	C	C
693	715716	G	A	ns		CAC	TAC	H	Y	asparagine synthetase B	868	290	1	G	G	G	G	G	G	G	G	G	G	G	G	G	G	G	G	G	G	G	G	G	G	G	G	G	G	G	G	G	G	G	G	G	G	G	G
694	2986509	G	T	ns		CAG	CAT	Q	H	L-fuculose kinase	876	292	3	G	G	G	G	G	G	G	G	G	G	G	G	G	G	G	G	G	G	G	G	G	G	G	G	G	G	G	G	T	G	G	G	G	G	G	G
695	124045	C	T	s		ATC	ATT	I	I	DedA family integral membrane protein	27	9	3	T	T	T	T	T	T	T	T	T	T	T	T	T	T	T	T	T	T	T	T	T	T	T	T	T	T	T	T	T	T	T	T	T	T	T	T
696	448321	C	T	intergenic										C	C	C	C	C	C	C	C	C	C	C	C	C	C	C	C	C	C	C	C	C	C	C	C	C	C	C	C	C	C	C	C	C	C	C	C
697	3706310	G	A	ns		GCG	GTG	A	V	putative acetyltransferase	374	125	2	G	G	G	G	G	G	G	G	G	G	G	G	G	G	G	G	G	G	G	G	G	G	G	G	G	G	G	G	G	G	G	G	G	G	G	G
698	2585417	G	A	ns		CGG	CAG	R	Q	putative lipoprotein (pseudogene)	59	20	2	G	G	G	G	G	G	G	G	G	G	G	G	G	G	G	G	G	G	G	G	G	G	G	G	G	G	G	G	G	G	G	G	G	G	G	G
699	1661119	A	G	s		GCA	GCG	A	A	Putative ribokinase (pseudogene)	489	163	3	A	A	A	A	A	A	A	A	A	A	A	A	A	A	A	A	A	A	A	A	A	A	A	A	A	A	A	A	G	A	A	A	A	A	A	A
700	4415930	A	C	ns		ACA	CCA	T	P	hypothetical protein	22	8	1	A	A	A	A	A	A	A	A	A	A	A	A	A	A	A	A	A	A	A	A	A	A	A	A	A	A	A	A	A	A	A	A	A	A	A	A
701	646810	C	T	s		CAC	CAT	H	H	carbon starvation protein A	1419	473	3	C	C	C	C	C	C	C	C	C	C	C	C	C	C	C	C	C	C	C	C	C	C	C	C	C	C	C	C	C	C	C	C	C	C	C	C
702	4251444	C	T	ns		GCG	ACG	A	T	methionyl-tRNA formyltransferase	598	200	1	C	C	C	C	C	C	C	C	C	C	C	C	C	C	C	C	C	C	C	C	C	C	C	C	C	C	C	C	C	C	C	C	C	C	C	C
703	163958	C	T	s		CTG	CTA	L	L	putative aldo/keto reductase	429	143	3	T	T	T	T	T	T	T	T	T	T	T	T	T	T	T	T	T	T	T	T	T	T	T	T	T	T	T	T	T	T	T	T	T	T	T	T
704	4300427	G	T	s		ACG	ACT	T	T	4-hydroxybenzoate octaprenyl transferase	96	32	3	G	G	G	G	G	G	G	G	G	G	G	G	G	G	G	G	G	G	G	G	G	G	G	G	G	G	G	G	G	G	G	G	G	G	G	G
705	4521243	C	T	ns		ATG	ATA	M	I	Vi polysaccharide biosynthesis protein	303	101	3	C	C	C	C	C	C	C	C	C	C	C	C	C	C	C	C	C	C	C	C	C	C	C	C	C	C	C	C	C	C	C	C	C	C	C	C
706	1193804	C	T	ns		CGC	TGC	R	C	thymidylate kinase	517	173	1	C	C	C	C	C	C	C	C	C	C	C	C	C	C	C	C	C	C	C	C	C	C	C	C	C	C	C	C	C	C	C	C	C	C	C	C
707	1072928	G	A	ns		CAT	TAT	H	Y	putative membrane protein	1954	652	1	G	G	G	G	G	G	G	G	G	G	G	G	G	G	G	G	G	G	G	G	G	G	G	G	G	G	G	G	G	G	G	G	G	G	G	G
708	1378120	T	C	ns		AAC	AGC	N	S	acyl carrier protein phosphodiesterase	137	46	2	T	T	T	T	T	T	T	T	T	T	T	T	T	T	T	T	T	T	T	T	T	T	T	T	T	T	T	T	T	T	T	T	T	T	T	T
709	3559850	A	G	ns		AGC	GGC	S	G	phosphoribosylaminoimidazolecarboxamide formyltransferase and IMP cyclohydrolase (bifunctional enzyme)	1372	458	1	G	G	G	G	G	G	G	G	G	G	G	G	G	G	G	G	G	G	G	G	G	G	G	G	G	G	G	G	G	G	G	G	G	G	G	G
710	4517487	G	A	ns		CCG	TCG	P	S	Vi polysaccharide biosynthesis protein TviE, Glycosyl transferases group 1	787	263	1	G	G	G	G	G	G	G	G	G	G	G	G	G	G	G	G	G	G	G	G	G	G	G	G	G	G	G	G	G	G	G	G	A	G	G	G
711	3483324	T	C	s		CAA	CAG	Q	Q	probable 4-alpha-l-fucosyltransferase	531	177	3	C	C	C	C	C	C	C	C	C	C	C	C	C	C	C	C	C	C	C	C	C	C	C	C	C	C	C	C	C	C	C	C	C	C	C	C
712	4784737	C	T	s		CAG	CAA	Q	Q	putative membrane protein	165	55	3	C	C	C	C	C	C	C	C	C	C	C	C	C	C	C	C	C	C	C	C	C	C	C	C	C	C	C	C	C	C	C	C	C	C	C	C
713	3152879	G	A	ns		ATG	ATA	M	I	D-mannonate hydrolase	858	286	3	A	A	A	A	A	A	A	A	A	A	A	A	A	A	A	A	A	A	A	A	A	A	A	A	A	A	A	A	A	A	A	A	A	A	A	A
714	2831123	T	C	intergenic										T	T	T	T	T	T	T	T	T	T	T	T	T	T	T	T	T	T	T	T	T	T	T	T	T	T	T	T	T	T	T	T	T	T	T	T
715	381514	C	T	ns		CGG	CAG	R	Q	outer membrane fimbrial usher protein	1946	649	2	T	T	T	T	T	T	T	T	T	T	T	T	T	T	T	T	T	T	T	T	T	T	T	T	T	T	T	T	T	T	T	T	T	T	T	T
716	395807	G	A	s		ACG	ACA	T	T	type III restriction-modification system StyLTI enzyme mod	897	299	3	G	G	G	G	G	G	G	G	G	G	G	G	G	G	G	G	G	G	G	G	G	G	G	G	G	G	G	G	G	G	G	G	G	G	G	G
717	3664431	C	T	s		GCC	GCT	A	A	putative sugar kinase	1203	401	3	C	C	C	C	C	C	C	C	C	C	C	C	C	C	C	C	C	C	C	C	C	C	C	C	C	C	C	C	C	C	C	C	C	C	C	C
718	3488676	G	A	ns		CGC	TGC	R	C	glucose-1-phosphate thymidylyltransferase	175	59	1	G	G	G	G	G	G	G	G	G	G	G	G	G	G	G	G	G	G	G	G	G	G	G	G	G	G	G	G	G	G	G	G	G	G	G	G
719	1243014	C	A	ns		ACG	AAG	T	K	nitrite extrusion protein (nitrite facilitator)	716	239	2	C	C	C	C	C	C	C	C	C	C	C	C	C	C	C	C	C	C	C	C	C	C	C	C	C	C	C	C	C	C	C	C	C	C	C	C
720	3221678	C	T	ns		GTA	ATA	V	I	adenyl-transferase	2707	903	1	C	C	C	C	C	C	C	C	C	C	C	C	C	C	C	C	C	C	C	C	C	C	C	C	C	C	C	C	C	C	C	C	C	C	C	C
721	3382573	A	G	ns		GAA	GGA	E	G	conserved hypothetical protein	113	38	2	G	G	G	G	G	G	G	G	G	G	G	G	G	G	G	G	G	G	G	G	G	G	G	G	G	G	G	G	G	G	G	G	G	G	G	G
722	484623	A	G	s		GAA	GAG	E	E	conserved hypothetical protein	324	108	3	G	G	G	G	G	G	G	G	G	G	G	G	G	G	G	G	G	G	G	G	G	G	G	G	G	G	G	G	G	G	G	G	G	G	G	G
723	2893232	A	G	s		AGT	AGC	S	S	cell invasion protein	369	123	3	A	A	A	A	A	A	A	A	A	A	A	A	A	A	A	A	A	A	A	A	A	A	A	A	A	A	A	A	A	A	A	A	A	A	A	A
724	2202853	C	T	ns		CGT	TGT	R	C	putative nucleoside permease	1000	334	1	T	T	T	T	T	T	T	T	T	T	T	T	T	T	T	T	T	T	T	T	T	T	T	T	T	T	T	T	T	T	T	T	T	T	T	T
725	3691999	G	A	ns		CAG	TAG	Q	*	putative DNA-binding protein	502	168	1	G	G	G	G	G	G	G	G	G	G	G	G	G	G	G	G	G	G	G	G	G	G	G	G	G	G	G	G	G	G	G	G	G	G	G	G
726	1269646	G	A	ns		GAT	AAT	D	N	oligopeptide transport ATP-binding protein OppF	565	189	1	A	A	A	A	A	A	A	A	A	A	A	A	A	A	A	A	A	A	A	A	A	A	A	A	A	A	A	A	A	A	A	A	A	A	A	A
727	2083942	G	A	s		CAG	CAA	Q	Q	putative CoA-dependent proprionaldehyde dehydrogenase	948	316	3	G	G	G	G	G	G	G	G	G	G	G	G	G	G	G	G	G	G	G	G	G	G	G	G	G	G	G	G	G	G	G	G	G	G	G	G
728	4192891	A	G	ns		AAG	AGG	K	R	phosphoglycolate phosphatase	299	100	2	G	G	G	G	G	G	G	G	G	G	G	G	G	G	G	G	G	G	G	G	G	G	G	G	G	G	G	G	G	G	G	G	G	G	G	G
729	4326692	C	T	ns		GCG	GTG	A	V	putative type-I secretion protein	389	130	2	C	C	C	C	C	C	C	C	C	C	C	C	C	C	C	C	C	C	C	C	C	C	C	C	C	C	C	C	C	C	C	C	C	C	C	C
730	2685036	T	A	ns		TTA	TAA	L	*	putative transcriptional regulator	224	75	2	T	T	T	T	T	T	T	T	T	T	T	T	T	T	T	T	T	T	T	T	T	T	T	T	T	T	T	T	T	T	T	T	T	T	T	T
731	650335	G	A	s		GCC	GCT	A	A	conserved hypothetical protein	453	151	3	A	A	A	A	A	A	A	A	A	A	A	A	A	A	A	A	A	A	A	A	A	A	A	A	A	A	A	A	A	A	A	A	A	A	A	A
732	127678	A	G	s		AAT	AAC	N	N	thiamine-binding periplasmic protein precursor	408	136	3	A	A	A	A	A	A	A	A	A	A	A	A	A	A	A	A	A	A	A	A	A	A	A	A	A	A	A	A	A	A	A	A	A	A	A	A
733	1675446	C	T	ns		TCC	TTC	S	F	putative transporter	887	296	2	C	C	C	C	C	C	C	C	C	C	C	C	C	C	C	C	C	C	C	C	C	C	C	C	C	C	C	C	C	C	C	C	C	C	C	C
734	549399	C	T	s		CTG	CTA	L	L	conserved hypothetical protein	504	168	3	T	T	T	T	T	T	T	T	T	T	T	T	T	T	T	T	T	T	T	T	T	T	T	T	T	T	T	T	T	T	T	T	T	T	T	T
735	401918	T	C	s		ACT	ACC	T	T	probable terminal oxidase subunit II	177	59	3	C	C	C	C	C	C	C	C	C	C	C	C	C	C	C	C	C	C	C	C	C	C	C	C	C	C	C	C	C	C	C	C	C	C	C	C
736	279282	G	A	ns		GTG	ATG	V	M	copper homeostasis protein CutF precursor (lipoprotein nlpE)	4	2	1	G	G	G	G	G	G	G	G	G	G	G	G	G	G	G	G	G	G	G	G	G	G	G	G	G	G	G	G	G	G	G	G	G	G	G	G
737	3059891	T	G	intergenic										T	T	T	T	T	T	T	T	T	T	T	T	T	T	T	T	T	T	T	T	T	T	T	T	T	T	T	T	T	T	T	T	T	T	T	T
738	3059893	T	A	intergenic										A	A	A	A	A	A	A	A	A	A	A	A	A	A	A	A	A	A	A	A	A	A	A	A	A	A	A	A	A	A	A	A	A	A	A	A
739	1267048	G	A	s		GTG	GTA	V	V	oligopeptide transport system permease protein OppB	825	275	3	G	G	G	G	G	G	G	G	G	G	G	G	G	G	G	G	G	G	G	G	G	G	G	G	G	G	G	G	G	G	G	G	G	G	G	G
740	2501090	T	C	ns		ACC	GCC	T	A	DNA ligase	535	179	1	C	C	C	C	C	C	C	C	C	C	C	C	C	C	C	C	C	C	C	C	C	C	C	C	C	C	C	C	C	C	C	C	C	C	C	C
741	219461	C	T	s		CTG	CTA	L	L	poly(A) polymerase	240	80	3	C	C	C	C	C	C	C	C	C	C	C	C	C	C	C	C	C	C	C	C	C	C	C	C	C	C	C	C	T	C	C	C	C	C	C	C
742	4802206	C	T	s		GCG	GCA	A	A	outer membrane usher protein (pseudogene)	1455	485	3	C	C	C	C	C	C	C	C	C	C	C	C	C	C	C	C	C	C	C	C	C	C	C	C	C	C	C	C	C	C	C	C	C	C	C	C
743	3252042	A	G	s		TTA	TTG	L	L	probable membrane transport protein	1047	349	3	G	G	G	G	G	G	G	G	G	G	G	G	G	G	G	G	G	G	G	G	G	G	G	G	G	G	G	G	G	G	G	G	G	G	G	G
744	2343508	C	T	ns		GGG	GAG	G	E	putative transmembrane transport protein	527	176	2	T	T	T	T	T	T	T	T	T	T	T	T	T	T	T	T	T	T	T	T	T	T	T	T	T	T	T	T	T	T	T	T	T	T	T	T
745	429115	T	C	intergenic										C	C	C	C	C	C	C	C	C	C	C	C	C	C	C	C	C	C	C	C	C	C	C	C	C	C	C	C	C	C	C	C	C	C	C	C
746	4077356	T	C	s		GGA	GGG	G	G	putative PTR2 family transport protein	1197	399	3	C	C	C	C	C	C	C	C	C	C	C	C	C	C	C	C	C	C	C	C	C	C	C	C	C	C	C	C	C	C	C	C	C	C	C	C
747	3217295	C	T	ns		GCG	GTG	A	V	putative membrane protein	14	5	2	C	C	C	C	C	C	C	C	C	C	C	C	C	C	C	C	C	C	C	C	C	C	C	C	C	C	C	C	C	C	C	C	C	C	C	C
748	3034389	C	T	intergenic										C	C	C	C	C	C	C	C	C	C	C	C	C	C	C	C	C	C	C	C	C	C	C	C	C	C	C	C	C	C	C	C	C	C	C	C
749	1838206	T	C	s		GTA	GTG	V	V	long-chain-fatty-acid--CoA ligase	303	101	3	C	C	C	C	C	C	C	C	C	C	C	C	C	C	C	C	C	C	C	C	C	C	C	C	C	C	C	C	C	C	C	C	C	C	C	C
750	1840765	G	A	s		CTG	TTG	L	L	putative ATP-dependent helicase	1264	422	1	A	A	A	A	A	A	A	A	A	A	A	A	A	A	A	A	A	A	A	A	A	A	A	A	A	A	A	A	A	A	A	A	A	A	A	A
[truncated: 174 more columns]
